# Supplementary material for: Methacrylate peak determination and selection recommendations using ATR-FTIR to investigate polymerisation of dental methacrylate mixtures
Source: PLoS One. 2021 Jun 9;16(6):e0252999. doi: 10.1371/journal.pone.0252999 (PMC8189511; doi:10.1371/journal.pone.0252999)
Supplement: S1 Dataset — (XLSX) [file pone.0252999.s001.xlsx]

## Sheet: Individual Monomers
	UDMA	Bis GMA	TEGDMA	HEMA	10-MDP
Number of methacrylate groups	2	2	2	1	1
Molecular weight (g/mol)	470	513	286	130	322
Density (g/cc)	1.13	1.16	1.09	1.07	1.137
mole/cc	0.00480851	0.00452242	0.00762238	0.00823077	0.00353106
Peak	UDMA	Bis GMA	TEGDMA	HEMA	10-MDP	Mean	SD	CV (%)
1320	0.208242	0.198616	0.245218	0.279609	0.154152
1336	0.113165	0.135741	0.0697618	0.103976	0.0790192
1636	0.130081	0.125049	0.132176	0.159206	0.129726
1352	0.086734	0.0961657	0.0727015	0.0704895	0.0574472
1648	0.0832646	0.0667885	0.0531506	0.06003	0.088178
1320-1352 peak per mole per cc	25.2694	22.6539	22.6329	25.407	27.3869	24.67	2.03093	8.23238
1320-1336 peak per mole per cc	19.7727	13.903	23.0186	21.3386	21.2777	19.8621	3.52373	17.741
1636-1648 peak per mole per cc	9.73615	12.8826	10.3676	12.0494	11.7665	11.3604	1.28264	11.2904
Wavenumber	UDMA	Bis-GMA	TEGDMA	HEMA	10-MDP
4000	0.0254099	0.0455442	0.017723	0.0257187	0.0418574
3996	0.0277514	0.0489305	0.021333	0.0280852	0.0491705
3992	0.0306758	0.050451	0.025234	0.0273586	0.0359656
3988	0.0277132	0.0474233	0.0235562	0.0256208	0.0300103
3984	0.0224543	0.0471815	0.0215081	0.0233282	0.0401008
3980	0.0228243	0.0494147	0.022955	0.0216049	0.0267329
3976	0.0251748	0.0517961	0.0202602	0.0214769	0.0369271
3972	0.0272676	0.0525857	0.0213769	0.0192076	0.0265179
3968	0.0244305	0.0502842	0.0220411	0.0199731	0.0281162
3964	0.0206536	0.0478237	0.0192289	0.0208549	0.035145
3960	0.0214449	0.0474419	0.0171982	0.0179551	0.0334249
3956	0.0235937	0.0486122	0.0166319	0.0165532	0.0344939
3952	0.0248508	0.0466709	0.0195645	0.0181712	0.0382859
3948	0.0226787	0.0439264	0.0198144	0.0206363	0.0383386
3944	0.0220418	0.0444811	0.0198165	0.0197386	0.0320567
3940	0.022377	0.0460107	0.0217657	0.0178037	0.0353956
3936	0.0213171	0.0467885	0.0199855	0.0169387	0.028367
3932	0.0240839	0.0475314	0.018953	0.0165795	0.0228664
3928	0.0258695	0.0504412	0.0190631	0.0192206	0.0378162
3924	0.0241729	0.0517777	0.016976	0.0209023	0.0347527
3920	0.0222769	0.0515911	0.0155487	0.0203436	0.0234005
3916	0.0213151	0.0517689	0.0169622	0.0200185	0.0284854
3912	0.021415	0.0496244	0.0179429	0.01879	0.0237007
3908	0.0215356	0.0448108	0.0173944	0.0180839	0.0252153
3904	0.0218024	0.041067	0.018135	0.0183414	0.0290637
3900	0.0225271	0.0436629	0.0201142	0.0179277	0.0276609
3896	0.0245108	0.0452566	0.0198299	0.0188372	0.0308273
3892	0.0262237	0.0453562	0.019456	0.019455	0.0229473
3888	0.0230358	0.0437365	0.0212709	0.0195877	0.0319012
3884	0.0206274	0.0433426	0.0203517	0.0200691	0.0213754
3880	0.0208266	0.0461063	0.0179836	0.0195243	0.0297141
3876	0.0207845	0.0454721	0.018806	0.0202206	0.0258684
3872	0.0218201	0.043903	0.0178773	0.0202314	0.033619
3868	0.0219196	0.0454764	0.0174368	0.02023	0.0309124
3864	0.0234052	0.0470046	0.0191461	0.0199813	0.0202453
3860	0.0240024	0.0457592	0.0189188	0.0199797	0.0225969
3856	0.0216844	0.0456791	0.0201256	0.020951	0.0229519
3852	0.0234526	0.0479904	0.0225272	0.0212638	0.0365527
3848	0.023899	0.0462448	0.020059	0.0191586	0.0258737
3844	0.0231057	0.0431053	0.0188558	0.0186036	0.0232132
3840	0.0251673	0.0427821	0.0195727	0.0208946	0.0256242
3836	0.0263827	0.0454001	0.0178834	0.021467	0.03034
3832	0.0243726	0.0456979	0.0179024	0.0197462	0.0273381
3828	0.0234953	0.0445653	0.0201016	0.0193418	0.0241291
3824	0.0248365	0.0434385	0.0207579	0.0196695	0.0315028
3820	0.0263588	0.0441478	0.0201555	0.0196275	0.0267896
3816	0.0254622	0.0463499	0.0192165	0.0192662	0.0249687
3812	0.0239148	0.0449596	0.0171874	0.018508	0.0300072
3808	0.0235475	0.0437422	0.0163815	0.0181135	0.0221971
3804	0.023684	0.0438593	0.0176235	0.0184589	0.0305466
3800	0.0239455	0.0436942	0.019715	0.0187009	0.0235477
3796	0.0243945	0.0447063	0.0197013	0.0182932	0.0304746
3792	0.0241998	0.0450576	0.0185552	0.0169216	0.0295494
3788	0.0237992	0.044342	0.0185535	0.0166121	0.0266268
3784	0.0239274	0.0432161	0.0183047	0.0172722	0.0279606
3780	0.0243138	0.0439927	0.0180277	0.0177189	0.026378
3776	0.0237495	0.0450089	0.0184117	0.0173294	0.0273894
3772	0.0226874	0.0432108	0.0184166	0.0168322	0.0257415
3768	0.0229276	0.0421766	0.0179012	0.0169191	0.027827
3764	0.0239559	0.0427899	0.0164851	0.0163113	0.0315525
3760	0.0239649	0.0422858	0.0170586	0.0170939	0.0271015
3756	0.0235728	0.0417026	0.0188369	0.0181007	0.0254705
3752	0.0231658	0.0410842	0.0203035	0.01816	0.0217619
3748	0.0218835	0.0403774	0.0214537	0.0192729	0.0228229
3744	0.0221683	0.0414575	0.0219889	0.0195989	0.0305167
3740	0.0230329	0.0415958	0.0216071	0.0177254	0.0317227
3736	0.0240609	0.0420588	0.0200611	0.0183883	0.0293142
3732	0.0244877	0.0431892	0.0185087	0.0194679	0.027824
3728	0.0240015	0.0425968	0.017708	0.0176183	0.0247574
3724	0.0251372	0.0425554	0.0165992	0.0165958	0.0293821
3720	0.0245657	0.0428641	0.0162866	0.0160285	0.0262499
3716	0.022679	0.0428513	0.016144	0.0155257	0.0253829
3712	0.0220463	0.0425315	0.0170019	0.0163867	0.0314985
3708	0.0214414	0.043033	0.01794	0.016504	0.0279969
3704	0.0213639	0.0435059	0.0164185	0.0159122	0.0271564
3700	0.0224856	0.042512	0.0146595	0.0156664	0.0251644
3696	0.0230682	0.0405955	0.0149159	0.0149512	0.0258654
3692	0.0234624	0.0409111	0.016102	0.015243	0.0246918
3688	0.0226564	0.0430202	0.0164424	0.0165268	0.0277716
3684	0.0216878	0.0420493	0.0171489	0.0159071	0.0235059
3680	0.0217719	0.0416181	0.0173041	0.0156863	0.0218743
3676	0.0234925	0.0421521	0.0177563	0.0171956	0.021268
3672	0.0247206	0.042045	0.0180966	0.017294	0.025962
3668	0.0236094	0.0423461	0.0172933	0.0156346	0.025925
3664	0.0222837	0.0422404	0.0171807	0.0140162	0.0236296
3660	0.0223053	0.0420443	0.0174137	0.0138611	0.0254881
3656	0.0227523	0.0421912	0.0168205	0.0146285	0.0240427
3652	0.0228427	0.0421491	0.0169094	0.0158522	0.0225906
3648	0.023778	0.0442872	0.0182804	0.0168992	0.0237656
3644	0.0235916	0.0445854	0.0190511	0.0156375	0.0242996
3640	0.0220897	0.0429204	0.018615	0.0144132	0.0221898
3636	0.0211236	0.0426866	0.0177982	0.0145291	0.023348
3632	0.0219222	0.0428831	0.0173952	0.0155574	0.02111
3628	0.0236726	0.0439302	0.01872	0.0162165	0.0209268
3624	0.0224935	0.044053	0.0187944	0.0163475	0.0226774
3620	0.0220581	0.0427347	0.017677	0.0175918	0.0202324
3616	0.0231217	0.0424774	0.0171266	0.0184787	0.0215072
3612	0.0235668	0.0431648	0.0171593	0.0185324	0.0248284
3608	0.023372	0.0450321	0.0179092	0.0186551	0.0245826
3604	0.023181	0.0467216	0.0184846	0.0186958	0.0207706
3600	0.0231702	0.0468127	0.0179527	0.0193582	0.0193119
3596	0.0227747	0.0464174	0.0176175	0.0203167	0.0247071
3592	0.0221896	0.0464156	0.0176178	0.0216289	0.0223017
3588	0.0219621	0.0490774	0.0187994	0.024599	0.0242671
3584	0.0206984	0.0518255	0.01961	0.0266238	0.0225648
3580	0.0211856	0.051882	0.0186282	0.027436	0.0207039
3576	0.0214948	0.0528441	0.0170765	0.0284529	0.0202803
3572	0.0200613	0.0533946	0.0168086	0.0299045	0.0220261
3568	0.0211171	0.0551681	0.0176835	0.0330278	0.0200317
3564	0.0229142	0.0582809	0.0183092	0.0365787	0.0239477
3560	0.0217205	0.0592329	0.0193575	0.0386671	0.0203838
3556	0.0206408	0.0601647	0.0194454	0.0411431	0.0211008
3552	0.0200112	0.0620808	0.0188958	0.04405	0.0235416
3548	0.0197414	0.0645216	0.0194252	0.0475622	0.0203192
3544	0.0199009	0.0669186	0.019978	0.0497755	0.0218005
3540	0.0192309	0.0680696	0.0190028	0.0514806	0.023077
3536	0.0186239	0.0689335	0.0183833	0.054457	0.0204261
3532	0.0191943	0.0702977	0.0185532	0.0573136	0.0199558
3528	0.0205157	0.0724145	0.018857	0.0593292	0.0218785
3524	0.0205752	0.0744048	0.0198054	0.0614723	0.0212809
3520	0.019951	0.075826	0.0194365	0.0636004	0.0209561
3516	0.0193718	0.0772204	0.0191208	0.0654881	0.0199057
3512	0.0185235	0.0785022	0.0197186	0.0670873	0.0227158
3508	0.0184653	0.07984	0.0194874	0.0687331	0.0228329
3504	0.0186477	0.0822557	0.0187635	0.0699968	0.02078
3500	0.0194092	0.0847535	0.0186852	0.0711179	0.023452
3496	0.0200892	0.0857451	0.0187854	0.0730532	0.0219734
3492	0.0194244	0.0865633	0.0180059	0.0748977	0.0217548
3488	0.0185394	0.0883695	0.0173068	0.0763589	0.019602
3484	0.0182637	0.0893447	0.0175866	0.0774387	0.0209065
3480	0.01804	0.0888582	0.0181585	0.0784293	0.0211103
3476	0.0180897	0.0895568	0.017674	0.0796852	0.020823
3472	0.0197091	0.0906841	0.0166048	0.0808566	0.0203759
3468	0.0216337	0.0913146	0.0160568	0.08159	0.0186852
3464	0.0225244	0.0922175	0.0161686	0.0817518	0.0196867
3460	0.0231563	0.0924951	0.0162762	0.0826657	0.0181322
3456	0.0232714	0.092518	0.0160753	0.0833688	0.0196256
3452	0.0237328	0.0919172	0.0156046	0.0842512	0.0195348
3448	0.0244343	0.0918195	0.0163015	0.0852967	0.0200277
3444	0.025654	0.0927635	0.0171591	0.0853957	0.0202528
3440	0.0273763	0.0931121	0.017028	0.0853474	0.0181726
3436	0.0300193	0.0934089	0.0166831	0.0864041	0.0211902
3432	0.0316411	0.0933317	0.0169135	0.0872659	0.022125
3428	0.0322995	0.0927436	0.0174951	0.0870597	0.0224789
3424	0.0345706	0.0927421	0.0171074	0.0865858	0.0196407
3420	0.0384709	0.0929031	0.0172084	0.0865797	0.0204559
3416	0.0422534	0.0920986	0.0180448	0.0869236	0.0226903
3412	0.0455281	0.0910299	0.0180101	0.0867066	0.0220398
3408	0.0480508	0.0904962	0.0173143	0.0858624	0.0202319
3404	0.0515803	0.0908107	0.0169292	0.0855289	0.0220503
3400	0.0558134	0.0908712	0.0164054	0.0855607	0.0206534
3396	0.0594168	0.0904573	0.0157275	0.0854114	0.0224561
3392	0.0629246	0.0897918	0.0152242	0.0845575	0.0223541
3388	0.0659469	0.0888839	0.0149276	0.0838815	0.0221678
3384	0.0688455	0.0880941	0.0143323	0.0834179	0.0212744
3380	0.0709071	0.0871143	0.0141709	0.0824472	0.0221621
3376	0.0720733	0.0865637	0.0147621	0.081645	0.0216006
3372	0.0743012	0.0865414	0.0150928	0.0812017	0.0225421
3368	0.0768719	0.0859121	0.0153782	0.081119	0.0233456
3364	0.0779242	0.0846298	0.0156891	0.0809898	0.0220706
3360	0.0786167	0.0844552	0.0156481	0.0801269	0.0232051
3356	0.0795564	0.0841097	0.0156136	0.0794792	0.0259291
3352	0.0802218	0.0826254	0.0154225	0.0792793	0.0234445
3348	0.081014	0.0814316	0.015166	0.0787937	0.0252993
3344	0.0816307	0.0804486	0.0152067	0.0788396	0.023862
3340	0.081457	0.0796782	0.014552	0.0786453	0.0239288
3336	0.0810742	0.078969	0.0140133	0.0778399	0.0241537
3332	0.0796148	0.0784141	0.014511	0.0770692	0.025847
3328	0.0775028	0.0777063	0.0149417	0.0757643	0.0260682
3324	0.07515	0.0768146	0.0144607	0.0748738	0.0259535
3320	0.0727483	0.0757666	0.0145529	0.0740111	0.0264102
3316	0.0701284	0.0742356	0.0148374	0.0730726	0.0269861
3312	0.0671927	0.0735213	0.0148565	0.0722617	0.0265958
3308	0.0643071	0.0732048	0.0147025	0.0708977	0.0277717
3304	0.0608004	0.0722895	0.0140296	0.0692654	0.026321
3300	0.0572048	0.071444	0.0140131	0.0679127	0.0256079
3296	0.054461	0.0710477	0.0142	0.0667795	0.0269489
3292	0.0517601	0.0704422	0.0140753	0.0659325	0.0289598
3288	0.0485898	0.0691302	0.0140165	0.0645842	0.0275957
3284	0.0457871	0.0678024	0.0136201	0.0629114	0.027613
3280	0.043441	0.0675091	0.0138864	0.0617419	0.0285367
3276	0.0412864	0.0672033	0.0149614	0.0610116	0.0281658
3272	0.0387362	0.0663637	0.0147495	0.0600927	0.0300797
3268	0.0367437	0.0655157	0.0142105	0.0585927	0.0300355
3264	0.0350885	0.0650051	0.0143854	0.0569419	0.030939
3260	0.0335197	0.0649152	0.0148719	0.0557668	0.0292821
3256	0.0327485	0.0644196	0.0151765	0.0547166	0.0298402
3252	0.0322347	0.0635586	0.0151282	0.0538613	0.0322083
3248	0.0320324	0.0625361	0.0145318	0.052885	0.0331796
3244	0.0311706	0.0621204	0.0142625	0.0512612	0.0332404
3240	0.0299476	0.0620442	0.0147223	0.0499898	0.0326298
3236	0.0290772	0.061335	0.0149765	0.0488316	0.0311474
3232	0.0281181	0.0602465	0.0149595	0.0475538	0.0322417
3228	0.027318	0.0595205	0.0152128	0.0464774	0.0335439
3224	0.0261596	0.0591322	0.0149402	0.0452326	0.035273
3220	0.025514	0.0587667	0.0144969	0.0441173	0.0318308
3216	0.0257947	0.0582678	0.0148485	0.0428913	0.0341301
3212	0.0257955	0.0578916	0.0150935	0.0419014	0.0343945
3208	0.0255436	0.0572302	0.014883	0.0410583	0.0347002
3204	0.0251633	0.0562962	0.0151966	0.0401608	0.0338819
3200	0.0246533	0.0559464	0.0153956	0.0392272	0.0345621
3196	0.0240994	0.0559215	0.0151113	0.0380777	0.034522
3192	0.0238436	0.0552715	0.0148023	0.0373281	0.0354788
3188	0.0241261	0.0547645	0.0146384	0.0366495	0.0383156
3184	0.0242487	0.0541708	0.014195	0.0359752	0.0366765
3180	0.0241584	0.0536258	0.0143744	0.0350841	0.0383159
3176	0.0243406	0.0535872	0.0148047	0.0339134	0.037584
3172	0.0241667	0.0533121	0.0144926	0.0329299	0.0380495
3168	0.0238072	0.05295	0.014431	0.0322731	0.0385021
3164	0.0238471	0.0528849	0.0145278	0.0318913	0.0385831
3160	0.0232911	0.0528104	0.0147419	0.0314188	0.0395794
3156	0.0230413	0.0526412	0.0149053	0.0309449	0.0398274
3152	0.0234511	0.0519571	0.0149965	0.0303186	0.0409713
3148	0.0236757	0.0511169	0.0151766	0.0300109	0.0399239
3144	0.0236502	0.0509475	0.015062	0.0295478	0.0398996
3140	0.0238098	0.0511753	0.0149562	0.0288371	0.0404601
3136	0.0237118	0.0511103	0.0151412	0.0281464	0.0415166
3132	0.0233275	0.0508884	0.0152071	0.0274889	0.0404072
3128	0.0232547	0.0512205	0.0155781	0.0270066	0.0417303
3124	0.023517	0.0514741	0.0159905	0.0271589	0.043192
3120	0.0237934	0.0513091	0.0160367	0.0272715	0.0432714
3116	0.0241222	0.0517131	0.0164384	0.0274808	0.0433668
3112	0.0246732	0.0526327	0.0174011	0.0281845	0.0431718
3108	0.0254308	0.0531661	0.0187254	0.028814	0.0446281
3104	0.0260703	0.0533956	0.0196141	0.0289213	0.0439051
3100	0.0259761	0.0534138	0.0188156	0.0280531	0.0463266
3096	0.0251579	0.0528157	0.0176166	0.0267434	0.0450162
3092	0.0247435	0.0522001	0.0172206	0.0257452	0.0449609
3088	0.0246896	0.0517349	0.0169208	0.0249578	0.0444293
3084	0.0251986	0.0514321	0.0168264	0.024464	0.0454825
3080	0.0257049	0.0518485	0.016751	0.0241249	0.0453045
3076	0.0256311	0.0525147	0.0165035	0.023663	0.0463145
3072	0.0254944	0.0533679	0.0163808	0.0232862	0.0456212
3068	0.0256175	0.0539244	0.0163074	0.023083	0.0464983
3064	0.025624	0.0546505	0.015879	0.0232785	0.047159
3060	0.0253434	0.0559392	0.0156576	0.0233226	0.046176
3056	0.0249784	0.0565403	0.0159412	0.0233147	0.0476661
3052	0.0249883	0.05654	0.0162584	0.0232887	0.0471814
3048	0.0254081	0.0570701	0.0170246	0.0232974	0.0478276
3044	0.025475	0.0578349	0.0176634	0.0235836	0.0485329
3040	0.0247902	0.0584467	0.0177804	0.0232998	0.0489508
3036	0.0240254	0.058628	0.0178046	0.0229428	0.0497537
3032	0.0237712	0.0572187	0.0176576	0.0231624	0.0489819
3028	0.0242354	0.0546982	0.0182023	0.0236988	0.0494043
3024	0.024936	0.0530227	0.019412	0.024978	0.049285
3020	0.0257461	0.0526445	0.0208382	0.0262425	0.0489081
3016	0.0269738	0.0527882	0.021578	0.0268316	0.0511785
3012	0.0284118	0.0535085	0.0219248	0.0275012	0.0504059
3008	0.0297994	0.0550138	0.0229725	0.0286036	0.0515714
3004	0.0324533	0.0576839	0.0250188	0.0305572	0.052392
3000	0.0368934	0.0616045	0.0280352	0.0336965	0.0537305
2996	0.041976	0.0659407	0.0315886	0.0377361	0.0554106
2992	0.0470885	0.0708867	0.0353042	0.0422977	0.0576877
2988	0.052958	0.0776636	0.0390775	0.0469346	0.0597731
2984	0.06032	0.0871831	0.0427945	0.0509022	0.0626971
2980	0.0681859	0.0967946	0.0457438	0.0536917	0.0662072
2976	0.0760172	0.105105	0.0478773	0.0557694	0.0690169
2972	0.0860034	0.113927	0.0505817	0.058783	0.0723755
2968	0.0985438	0.121149	0.055046	0.0638965	0.0785213
2964	0.111433	0.124248	0.0612947	0.0705063	0.085802
2960	0.121248	0.122716	0.0676059	0.0762009	0.0933185
2956	0.123886	0.117561	0.0714848	0.078762	0.0996828
2952	0.118671	0.111044	0.0713455	0.0778967	0.103904
2948	0.1094	0.105751	0.0683771	0.0750476	0.1107
2944	0.100589	0.10307	0.0644194	0.0713796	0.120086
2940	0.0954204	0.103008	0.0616516	0.0684821	0.134203
2936	0.0944323	0.104727	0.0621061	0.0683473	0.15181
2932	0.0956955	0.107423	0.0650702	0.0702917	0.170269
2928	0.0956808	0.108303	0.0667929	0.070592	0.182657
2924	0.0928568	0.104788	0.065751	0.066822	0.188467
2920	0.0893189	0.0987732	0.0641871	0.0611058	0.185088
2916	0.0869666	0.0934918	0.0641368	0.0563063	0.168732
2912	0.0855691	0.0901017	0.0656289	0.0530545	0.153582
2908	0.0840868	0.0883114	0.0670917	0.0515701	0.145343
2904	0.0819996	0.0873129	0.0688531	0.0515511	0.139129
2900	0.0798536	0.0866391	0.071422	0.0525785	0.133869
2896	0.0778285	0.086933	0.0740952	0.0538991	0.129244
2892	0.0753823	0.088478	0.0764993	0.0553887	0.121303
2888	0.0723053	0.0900063	0.0784277	0.0566982	0.111824
2884	0.0699214	0.090485	0.0800237	0.0571549	0.102683
2880	0.0692323	0.0907597	0.0814911	0.0566077	0.0978634
2876	0.0702743	0.0913661	0.0828643	0.0551388	0.0952674
2872	0.0711799	0.0912003	0.0836161	0.0530437	0.0983649
2868	0.0690069	0.0883579	0.0828633	0.0505827	0.104666
2864	0.0641595	0.0828837	0.0800143	0.0480817	0.116132
2860	0.0595752	0.0769665	0.0752655	0.0459547	0.135416
2856	0.0562436	0.0722869	0.0691092	0.0442245	0.153725
2852	0.0533147	0.0689278	0.0626445	0.0426376	0.158512
2848	0.0499942	0.0667627	0.0567151	0.0409837	0.144471
2844	0.0465454	0.0650511	0.0513922	0.039134	0.124604
2840	0.0433677	0.0632418	0.0470636	0.0375946	0.108062
2836	0.040768	0.0617824	0.0441578	0.0364774	0.096588
2832	0.0385653	0.060805	0.0423221	0.0352224	0.0903964
2828	0.0366815	0.0600001	0.041219	0.0341085	0.0864274
2824	0.0352173	0.059097	0.0399982	0.0333118	0.0842978
2820	0.0343456	0.0583972	0.0383705	0.03255	0.08304
2816	0.033804	0.0579974	0.0368265	0.0318171	0.081104
2812	0.0332137	0.0576169	0.0355331	0.0312975	0.0792819
2808	0.0326101	0.0574617	0.0341675	0.0307737	0.0777369
2804	0.0323012	0.0573556	0.0329164	0.0300774	0.0776297
2800	0.0319902	0.0569164	0.0320967	0.0293378	0.0760084
2796	0.0317093	0.0563536	0.0314077	0.0287795	0.0762516
2792	0.0315749	0.0559385	0.0304529	0.0283651	0.0757895
2788	0.0311848	0.0555363	0.0293316	0.0279483	0.0755814
2784	0.0305992	0.055043	0.0285427	0.0276266	0.0753037
2780	0.0304969	0.0547275	0.0279884	0.0272011	0.074975
2776	0.0306966	0.0545616	0.0274107	0.0268232	0.0748661
2772	0.0304747	0.054333	0.0268975	0.026529	0.0742349
2768	0.0300957	0.0542715	0.0266717	0.0262204	0.074107
2764	0.0299973	0.0541854	0.0266644	0.0258654	0.0737257
2760	0.0297584	0.0541167	0.0265208	0.0256129	0.0733531
2756	0.0294542	0.0541363	0.0263656	0.0254808	0.0737339
2752	0.0294599	0.0539191	0.0263115	0.0254975	0.073103
2748	0.0295477	0.0537232	0.0263319	0.0255896	0.0731849
2744	0.0294554	0.0538076	0.0260842	0.0257437	0.0733656
2740	0.0294488	0.0538283	0.0258154	0.0259645	0.073922
2736	0.0292652	0.0536208	0.0256672	0.0259185	0.0735249
2732	0.0289939	0.0533747	0.0254616	0.0257231	0.074122
2728	0.0289802	0.0533965	0.0251852	0.0253952	0.0733
2724	0.0288621	0.0533868	0.0247722	0.0252615	0.0733299
2720	0.0285442	0.0531264	0.0241418	0.025117	0.0732418
2716	0.0282921	0.0528617	0.0237922	0.0246803	0.072792
2712	0.028049	0.0527123	0.0236336	0.0242834	0.0718991
2708	0.0277197	0.0527238	0.0232624	0.0241153	0.0726013
2704	0.0275547	0.0525792	0.0228821	0.023975	0.0726076
2700	0.0275276	0.0522996	0.0226061	0.0238475	0.0727519
2696	0.02727	0.0519805	0.0222994	0.0237996	0.0723339
2692	0.0270202	0.051844	0.0218901	0.0237076	0.0720607
2688	0.0270141	0.0520117	0.0213885	0.023564	0.0721554
2684	0.0269307	0.0518911	0.0210779	0.0234047	0.072224
2680	0.0265978	0.0517017	0.0208734	0.0233295	0.0719347
2676	0.0264903	0.0517974	0.0207355	0.0232049	0.0717701
2672	0.0263634	0.0517255	0.0205393	0.0230725	0.0720322
2668	0.0260976	0.051345	0.0201902	0.0228806	0.0717276
2664	0.0258382	0.0509673	0.0198072	0.022669	0.0715979
2660	0.0256018	0.0507037	0.019527	0.022413	0.0710848
2656	0.0255131	0.0503935	0.0191891	0.0220995	0.0710182
2652	0.0252832	0.0499866	0.018927	0.0219702	0.070271
2648	0.0244653	0.0495029	0.0184654	0.0215502	0.0702222
2644	0.023666	0.0491081	0.0177485	0.0210267	0.0696129
2640	0.0234004	0.0487077	0.0175601	0.0207941	0.0688286
2636	0.0233138	0.0481653	0.0175523	0.0206502	0.068762
2632	0.0231483	0.0475775	0.0170819	0.0201841	0.0683896
2628	0.0228844	0.0474409	0.0167005	0.0198498	0.0674129
2624	0.0226838	0.0472812	0.0166992	0.0198534	0.0679823
2620	0.0222335	0.0466393	0.0166041	0.0197228	0.0667434
2616	0.0217061	0.0460084	0.0162377	0.0193009	0.0667023
2612	0.0214434	0.0457197	0.0158772	0.0189826	0.0662104
2608	0.0213734	0.0457632	0.0158122	0.0188474	0.0657275
2604	0.0211501	0.045709	0.015886	0.0184776	0.0655647
2600	0.0209186	0.0453802	0.0157666	0.0180856	0.0651899
2596	0.020908	0.0450654	0.0156803	0.0178892	0.0644658
2592	0.0208533	0.0450474	0.0156758	0.0178183	0.0643358
2588	0.0208674	0.0450189	0.0152968	0.0176426	0.0639067
2584	0.0209901	0.0450293	0.0151225	0.0175269	0.0642156
2580	0.0210614	0.0449471	0.0151702	0.0177619	0.0634226
2576	0.0207191	0.0449453	0.0154291	0.0180531	0.0635404
2572	0.0205334	0.0450061	0.0154454	0.0179147	0.0620836
2568	0.0204274	0.0448794	0.0150679	0.0176594	0.0621582
2564	0.0201394	0.0449418	0.0152663	0.0176599	0.0618322
2560	0.019964	0.0450794	0.015544	0.017764	0.0617622
2556	0.0203798	0.044864	0.0154049	0.0179888	0.0616176
2552	0.0206019	0.0447585	0.0151757	0.0180374	0.0613621
2548	0.0201138	0.0451228	0.0150293	0.0177775	0.0599601
2544	0.019849	0.0454352	0.0148607	0.0175227	0.0603419
2540	0.0198844	0.0452643	0.0147503	0.017577	0.0605113
2536	0.0199863	0.0452504	0.0148445	0.0174368	0.0597457
2532	0.0203647	0.0452737	0.0147995	0.0171323	0.0598506
2528	0.020298	0.0450957	0.0148902	0.0171957	0.0606089
2524	0.0197097	0.0447161	0.0149714	0.0175641	0.0596011
2520	0.0194354	0.0442677	0.0145441	0.0178673	0.0600191
2516	0.0195321	0.0439848	0.0144799	0.0178637	0.0595466
2512	0.0195842	0.0435476	0.0146845	0.0175412	0.0581308
2508	0.019806	0.0435226	0.0148523	0.0174239	0.0586641
2504	0.0194456	0.0437168	0.0147784	0.0175532	0.0588986
2500	0.0188945	0.0433112	0.0146458	0.0176008	0.0582212
2496	0.0188193	0.0428644	0.014513	0.017601	0.058428
2492	0.0189166	0.0429685	0.0146134	0.0174591	0.0579215
2488	0.0189602	0.0433819	0.0148377	0.0172623	0.0577633
2484	0.0190994	0.0433861	0.0148375	0.0174443	0.0571791
2480	0.0190462	0.0433929	0.0146234	0.0178991	0.0583299
2476	0.0189095	0.0432714	0.0147728	0.0179426	0.0575009
2472	0.019424	0.0429819	0.0151735	0.0178362	0.057803
2468	0.0196112	0.0431522	0.0152086	0.0177865	0.0568271
2464	0.0192281	0.0433296	0.0149716	0.0175672	0.0568639
2460	0.0189723	0.043006	0.0147979	0.0174015	0.0568301
2456	0.0189423	0.042688	0.0146846	0.0171677	0.0569577
2452	0.0189757	0.0422963	0.0148074	0.0167651	0.0570873
2448	0.0188201	0.042052	0.0150144	0.0166265	0.056667
2444	0.0185899	0.0421508	0.0147552	0.0165448	0.0564462
2440	0.0186533	0.0423381	0.014391	0.0165552	0.0576726
2436	0.0189378	0.0430287	0.0143334	0.0167478	0.0577972
2432	0.0187206	0.0435982	0.0145108	0.0166676	0.0586577
2428	0.0186891	0.0435712	0.0147739	0.0163441	0.0572275
2424	0.0190016	0.0431598	0.0147493	0.0160249	0.0576201
2420	0.0192312	0.0430765	0.0147451	0.0161323	0.0589177
2416	0.0193349	0.0431569	0.0148032	0.0163436	0.0586743
2412	0.0194812	0.0427225	0.0147385	0.0161433	0.0586151
2408	0.0193197	0.0423469	0.0145133	0.0159675	0.0595819
2404	0.0189117	0.0425362	0.014317	0.015932	0.0596707
2400	0.0187522	0.0429825	0.0143321	0.0157084	0.0598537
2396	0.0189441	0.0429173	0.01442	0.0157801	0.0595746
2392	0.0191844	0.0427603	0.0143271	0.0158364	0.0602908
2388	0.0193775	0.0428765	0.0145651	0.0155781	0.0610652
2384	0.0197501	0.0438665	0.0148777	0.0154233	0.0613485
2380	0.0202149	0.0453171	0.0145161	0.0152091	0.0624401
2376	0.0204011	0.0469498	0.0129992	0.0149229	0.0619789
2372	0.0204717	0.0478443	0.0124511	0.0154238	0.0638842
2368	0.0193961	0.0493733	0.0110629	0.0169487	0.0650857
2364	0.0175853	0.050218	0.00880709	0.0161617	0.0595089
2360	0.0191226	0.047566	0.00937827	0.0130485	0.0598753
2356	0.0209574	0.0490102	0.0102856	0.0126587	0.0539572
2352	0.020306	0.0508393	0.0118942	0.0142924	0.0653828
2348	0.0194022	0.049449	0.0129603	0.0149761	0.0647213
2344	0.0177286	0.0503206	0.0119639	0.0149629	0.0620023
2340	0.0181827	0.0516849	0.0110995	0.0149794	0.0592393
2336	0.0194995	0.052073	0.0116875	0.0143037	0.0662528
2332	0.0211226	0.0513236	0.0124126	0.0136658	0.0656553
2328	0.022505	0.0519276	0.012641	0.0141681	0.0653115
2324	0.0214221	0.0507417	0.0134116	0.0140632	0.0677007
2320	0.0197457	0.048215	0.0137592	0.0138898	0.0668367
2316	0.0186312	0.0467359	0.0138025	0.0140802	0.0678854
2312	0.018472	0.0454973	0.0142011	0.0141075	0.0668877
2308	0.0186902	0.0442389	0.0142337	0.014326	0.0645916
2304	0.018035	0.0433032	0.0139314	0.0145733	0.0650749
2300	0.0176625	0.0423357	0.013759	0.0144001	0.0653178
2296	0.017619	0.0415884	0.0136762	0.0140578	0.0642229
2292	0.0175772	0.0408145	0.0134705	0.0136955	0.0654188
2288	0.0169838	0.0400311	0.0130873	0.013275	0.0647631
2284	0.0161348	0.0389321	0.0120803	0.0132411	0.0634831
2280	0.0157306	0.0378617	0.0113393	0.0137553	0.0638129
2276	0.0154993	0.0372045	0.0117726	0.0142217	0.0641124
2272	0.0150715	0.0365251	0.0119544	0.0132748	0.0618631
2268	0.0144866	0.0362718	0.0117471	0.0122745	0.0639776
2264	0.014447	0.0366897	0.0119062	0.012236	0.0619348
2260	0.0147574	0.0361963	0.011634	0.012412	0.0629839
2256	0.014394	0.0360481	0.011208	0.0123288	0.062111
2252	0.0141446	0.03625	0.0110734	0.0122018	0.0609147
2248	0.0141868	0.0355223	0.0105497	0.0121107	0.0607571
2244	0.014158	0.0347467	0.0104231	0.0118067	0.0591853
2240	0.0139748	0.0344539	0.0106789	0.010843	0.0590184
2236	0.013585	0.0342578	0.0103519	0.00979576	0.0599749
2232	0.0134229	0.0343012	0.00974959	0.00982754	0.0594965
2228	0.013135	0.0344162	0.00974313	0.010696	0.0594798
2224	0.0131455	0.0339668	0.00957384	0.0107332	0.0593098
2220	0.0133712	0.0331995	0.00896699	0.0100521	0.059371
2216	0.0129283	0.0330593	0.00865517	0.0100022	0.0598892
2212	0.0133944	0.0330651	0.00868116	0.00976209	0.0597352
2208	0.0129727	0.0328597	0.00881386	0.00914927	0.0605312
2204	0.0126025	0.0328141	0.00909756	0.00904226	0.0604004
2200	0.0123294	0.0325366	0.00925238	0.00910359	0.057335
2196	0.0129043	0.0312822	0.00941541	0.00949033	0.0599697
2192	0.012967	0.0310507	0.00962995	0.00990507	0.0591156
2188	0.0122082	0.0317887	0.00985179	0.00994618	0.0584045
2184	0.0120407	0.0318407	0.0100574	0.00962518	0.0573746
2180	0.0120732	0.031298	0.0103514	0.00905431	0.0579459
2176	0.0116012	0.0314401	0.00943224	0.00846593	0.0565138
2172	0.0103673	0.0311916	0.00816428	0.00838474	0.0550594
2168	0.0102263	0.031202	0.00787391	0.00729692	0.0537573
2164	0.0116266	0.0315116	0.00814445	0.00636581	0.0573697
2160	0.0115274	0.0312601	0.00848937	0.00558194	0.0548592
2156	0.0108211	0.0306923	0.00913235	0.00593187	0.0538061
2152	0.0117009	0.0317488	0.00941679	0.00787012	0.0553576
2148	0.012446	0.0325373	0.0101026	0.0080553	0.0545003
2144	0.0117928	0.0321824	0.0110265	0.0080205	0.0586909
2140	0.0118801	0.032575	0.0107485	0.00857543	0.0552381
2136	0.012689	0.0340076	0.0109187	0.00996345	0.0545098
2132	0.0133252	0.0341233	0.0109231	0.0114721	0.0563171
2128	0.0134854	0.0338937	0.0104341	0.0114882	0.0552139
2124	0.0133702	0.0345711	0.0107643	0.0108461	0.0545934
2120	0.0137326	0.0360406	0.011161	0.0105149	0.0566011
2116	0.0138101	0.0368111	0.0111871	0.0104555	0.0549768
2112	0.0135263	0.0364442	0.0112728	0.0107265	0.0544604
2108	0.0138548	0.0367918	0.0112076	0.0106722	0.0548206
2104	0.0136269	0.0372589	0.0107737	0.0106944	0.0537049
2100	0.0136561	0.0365272	0.0114126	0.0107143	0.0547852
2096	0.0146252	0.0362623	0.0120391	0.0106984	0.0542419
2092	0.0149709	0.0365453	0.0117617	0.0109052	0.0542214
2088	0.0137538	0.0364059	0.0112245	0.0108514	0.0542318
2084	0.0132875	0.0363435	0.0111212	0.0105593	0.0533206
2080	0.0134818	0.0363275	0.0107548	0.0100928	0.0526045
2076	0.0134648	0.0355366	0.0103866	0.0101258	0.0531087
2072	0.0130207	0.0350515	0.0107009	0.00975669	0.051681
2068	0.0128797	0.0354461	0.00992753	0.00943361	0.0513982
2064	0.0129745	0.0362533	0.00872606	0.00906975	0.0486165
2060	0.012525	0.035503	0.00946832	0.00839308	0.0504221
2056	0.0120355	0.0346024	0.00983633	0.00787729	0.0496266
2052	0.012029	0.0333712	0.00963397	0.0082469	0.0462592
2048	0.0123452	0.0321252	0.00907398	0.0081244	0.0497772
2044	0.0120317	0.0323031	0.00933881	0.0088463	0.0476304
2040	0.0113733	0.0328363	0.0103303	0.00949499	0.0487784
2036	0.0117226	0.0317444	0.00899215	0.00918871	0.0462636
2032	0.011608	0.0309399	0.00874581	0.0104116	0.0479658
2028	0.0096472	0.0308812	0.0101875	0.0101787	0.044162
2024	0.00959935	0.0320002	0.0105592	0.00790217	0.043639
2020	0.0108139	0.0334048	0.0116633	0.00782689	0.0455386
2016	0.0109796	0.0323928	0.0111497	0.00989257	0.0403608
2012	0.0103211	0.0302665	0.00937076	0.010216	0.0444147
2008	0.00972111	0.0309354	0.00918734	0.00956707	0.0456261
2004	0.0104385	0.0332238	0.0102114	0.00952896	0.0468764
2000	0.00992276	0.0333331	0.010426	0.0101768	0.0460989
1996	0.00910253	0.0310869	0.0100909	0.0110219	0.045463
1992	0.00972142	0.0294127	0.00993484	0.0111147	0.0451458
1988	0.0111041	0.029603	0.0105492	0.0107303	0.0444776
1984	0.0106061	0.0303903	0.0107505	0.0101633	0.0424696
1980	0.00975107	0.0315659	0.0103102	0.00942737	0.0438542
1976	0.0087456	0.0308709	0.00922552	0.008363	0.0446731
1972	0.00986164	0.0297335	0.00925249	0.00883351	0.0399664
1968	0.0112254	0.0302633	0.00996747	0.0107422	0.0413506
1964	0.0108643	0.0305365	0.009927	0.0111009	0.0399018
1960	0.010129	0.0305693	0.0104746	0.00986556	0.040963
1956	0.0101618	0.0307836	0.0113379	0.0095079	0.0417629
1952	0.00993685	0.031017	0.0113662	0.00935743	0.0418972
1948	0.00974038	0.0304747	0.011341	0.010129	0.0433678
1944	0.0102346	0.0303599	0.0115776	0.0109965	0.0438657
1940	0.0106671	0.0304684	0.0120226	0.0108991	0.0428831
1936	0.0111298	0.0305475	0.0120854	0.0103984	0.0409517
1932	0.0116113	0.0306383	0.0124311	0.0109313	0.0416676
1928	0.0117886	0.0313994	0.0132813	0.0121697	0.0416465
1924	0.012221	0.032185	0.0141766	0.0128902	0.0436197
1920	0.0128154	0.0322915	0.0142382	0.0131897	0.0438389
1916	0.0125879	0.0322461	0.013952	0.0133557	0.04444
1912	0.0125098	0.0327479	0.0139388	0.0134233	0.0438493
1908	0.0129703	0.0333573	0.0138927	0.0132531	0.0443644
1904	0.0129958	0.0342162	0.0142127	0.0133335	0.043942
1900	0.012947	0.0349755	0.0146297	0.0143161	0.0449237
1896	0.0130368	0.0356203	0.0145483	0.0153737	0.0433618
1892	0.0132758	0.0361655	0.014349	0.0157311	0.0455548
1888	0.0128781	0.0365582	0.0143089	0.015513	0.0462277
1884	0.0127909	0.0364031	0.0142297	0.0149714	0.0462713
1880	0.0125229	0.0358801	0.0136507	0.0143314	0.0465192
1876	0.012187	0.035133	0.0131578	0.0138198	0.0472112
1872	0.0116771	0.0341549	0.0124322	0.0137714	0.046151
1868	0.0115742	0.0333906	0.0118699	0.0137743	0.0486945
1864	0.010956	0.0326126	0.0114443	0.0123783	0.0472447
1860	0.0109472	0.0318646	0.0114342	0.011503	0.0463879
1856	0.0111628	0.0314162	0.0111556	0.0110964	0.0456547
1852	0.0113068	0.0307769	0.0106057	0.0107942	0.0463222
1848	0.0115193	0.0304804	0.0104137	0.0110756	0.0456582
1844	0.0119291	0.0304386	0.010754	0.0116868	0.047345
1840	0.0120078	0.0303716	0.0109771	0.0110852	0.0467494
1836	0.0120721	0.0301164	0.010716	0.0105426	0.0471191
1832	0.0122254	0.0301533	0.0103885	0.0108443	0.0466935
1828	0.0127065	0.0299929	0.010631	0.0112716	0.0473226
1824	0.0129064	0.029959	0.0110906	0.0110729	0.0482329
1820	0.0127079	0.0299552	0.0115859	0.0110055	0.0474292
1816	0.0131054	0.0302165	0.0120453	0.0116206	0.0476489
1812	0.0136942	0.0302909	0.0122641	0.0121012	0.0478118
1808	0.0138237	0.0301556	0.0125742	0.0124482	0.0477882
1804	0.0141576	0.0300938	0.0129253	0.0129007	0.04909
1800	0.0143829	0.0300311	0.0133296	0.0135981	0.0515191
1796	0.0149417	0.0301424	0.0136241	0.0145264	0.0512009
1792	0.0154283	0.0300725	0.0140269	0.0152549	0.0502779
1788	0.0157131	0.0301121	0.0149564	0.0150159	0.0507303
1784	0.0159841	0.0301211	0.0151856	0.0149565	0.0508107
1780	0.0171781	0.0298439	0.0157232	0.0156794	0.0508853
1776	0.0179789	0.0291633	0.0161585	0.0165263	0.0503499
1772	0.0196306	0.0294485	0.0170075	0.0182255	0.0513659
1768	0.0207903	0.0296007	0.0175425	0.0185593	0.0530664
1764	0.0225196	0.0294352	0.0185944	0.0188316	0.052334
1760	0.0243741	0.0287929	0.0195423	0.019627	0.0525265
1756	0.027981	0.0281577	0.0209672	0.0207626	0.0535896
1752	0.0339467	0.027797	0.0224758	0.0227143	0.0538315
1748	0.0495015	0.0288617	0.0266643	0.0260709	0.0556972
1744	0.072971	0.0315081	0.0327794	0.0303079	0.0568965
1740	0.10805	0.0380203	0.0429335	0.0392415	0.0575529
1736	0.159007	0.0571311	0.0665683	0.058499	0.0615481
1732	0.239019	0.106837	0.127792	0.104583	0.0812156
1728	0.309646	0.168449	0.209479	0.173025	0.12031
1724	0.366564	0.226621	0.298525	0.255	0.18212
1720	0.421962	0.282259	0.405719	0.33814	0.249105
1716	0.481043	0.324657	0.517261	0.396971	0.295699
1712	0.515392	0.330089	0.520168	0.40217	0.268342
1708	0.53125	0.315486	0.41688	0.389691	0.211143
1704	0.553448	0.298884	0.294269	0.384384	0.157295
1700	0.561832	0.270931	0.191604	0.377928	0.140284
1696	0.527483	0.227906	0.127828	0.343992	0.134334
1692	0.460753	0.190154	0.103059	0.287759	0.137216
1688	0.390456	0.159845	0.0899221	0.231046	0.140179
1684	0.286348	0.123116	0.0774944	0.169671	0.141555
1680	0.215372	0.0998994	0.0694068	0.125604	0.135097
1676	0.180783	0.0890046	0.0638954	0.10326	0.124299
1672	0.148224	0.0787552	0.0561876	0.0855051	0.113572
1668	0.124721	0.0715869	0.0485443	0.0721066	0.102355
1664	0.109136	0.0670846	0.0440222	0.0626706	0.0963884
1660	0.0967849	0.063531	0.0414979	0.0558809	0.0912203
1656	0.0889912	0.0611663	0.0401396	0.0523464	0.0880142
1652	0.0812573	0.0596947	0.0411762	0.0522753	0.0874064
1648	0.0832646	0.0667885	0.0531506	0.06003	0.088178
1644	0.100856	0.0870147	0.0838048	0.089324	0.0988536
1640	0.119433	0.108263	0.114304	0.129424	0.116775
1636	0.130081	0.125049	0.132176	0.159206	0.129726
1632	0.119002	0.121802	0.117662	0.153465	0.127131
1628	0.104352	0.110212	0.098864	0.131621	0.121093
1624	0.0870691	0.0969182	0.0779259	0.103088	0.113304
1620	0.0746209	0.093325	0.0635641	0.0803583	0.100729
1616	0.0651456	0.107277	0.0528085	0.065265	0.0965215
1612	0.0586388	0.131826	0.0461126	0.0559908	0.0911438
1608	0.0543359	0.147751	0.0414466	0.049982	0.089455
1604	0.0510761	0.138514	0.0377538	0.044919	0.0859783
1600	0.0486623	0.112503	0.0345178	0.040603	0.0843537
1596	0.0468039	0.0902897	0.0320668	0.0376219	0.082757
1592	0.0457785	0.077373	0.030316	0.0350075	0.0814982
1588	0.0452965	0.0788092	0.0289515	0.0328218	0.0798928
1584	0.0454453	0.0883781	0.027609	0.0314175	0.0793533
1580	0.0471717	0.0902001	0.0263708	0.0309119	0.0779504
1576	0.0517743	0.0770341	0.0256965	0.0307698	0.0775353
1572	0.0576397	0.0642167	0.0252099	0.0301322	0.0764243
1568	0.0672406	0.0578826	0.0246496	0.0296666	0.0752372
1564	0.0774757	0.0540049	0.0239347	0.0295527	0.0752084
1560	0.0961671	0.0519947	0.0238427	0.0314002	0.07518
1556	0.131245	0.0494961	0.0229424	0.0310178	0.0748151
1552	0.155539	0.0479654	0.0224232	0.0289841	0.0734963
1548	0.177512	0.0459414	0.021756	0.0286353	0.0724643
1544	0.20043	0.044551	0.021187	0.0302728	0.072284
1540	0.24199	0.0423393	0.0195482	0.0306125	0.0732536
1536	0.263974	0.0425721	0.01922	0.0287056	0.0694027
1532	0.276915	0.0427675	0.0189645	0.0276225	0.0704676
1528	0.281564	0.0460313	0.0192127	0.0274814	0.0682625
1524	0.280609	0.0561929	0.0190622	0.0280891	0.0682957
1520	0.265102	0.10101	0.0192458	0.0284863	0.06784
1516	0.243176	0.189833	0.0194343	0.0279844	0.0667959
1512	0.221122	0.28281	0.0200043	0.0282491	0.0654882
1508	0.187394	0.326818	0.0203328	0.0299793	0.0691019
1504	0.147443	0.273783	0.020996	0.0297702	0.0638209
1500	0.130309	0.214561	0.0223058	0.0297384	0.0629687
1496	0.109234	0.153509	0.0251454	0.0315704	0.0632632
1492	0.0972515	0.121254	0.0294438	0.0345113	0.0628833
1488	0.0935688	0.103782	0.0354338	0.0388085	0.0660599
1484	0.0980144	0.0964478	0.040273	0.0427655	0.0682175
1480	0.107384	0.0986577	0.0442286	0.0474537	0.0783586
1476	0.121492	0.109195	0.0509582	0.0542514	0.0928206
1472	0.135809	0.129586	0.0616503	0.0633846	0.106242
1468	0.14328	0.14596	0.0706283	0.0741634	0.116423
1464	0.15282	0.159325	0.0820909	0.0909661	0.120133
1460	0.166438	0.172665	0.100435	0.115521	0.119784
1456	0.187325	0.184964	0.133452	0.144752	0.131392
1452	0.192997	0.184766	0.144826	0.153911	0.129123
1448	0.182691	0.169459	0.131441	0.141384	0.117664
1444	0.173191	0.153228	0.119202	0.130235	0.10462
1440	0.168058	0.1431	0.113329	0.126291	0.100592
1436	0.155318	0.135117	0.10292	0.119876	0.100506
1432	0.133658	0.125487	0.0867382	0.108092	0.0953226
1428	0.113524	0.116633	0.0732476	0.098747	0.0844066
1424	0.102271	0.110507	0.0659866	0.0946912	0.0768619
1420	0.0998267	0.110796	0.0644039	0.0950017	0.0728184
1416	0.102821	0.116368	0.0674201	0.0985867	0.0708431
1412	0.107749	0.121669	0.0740454	0.106375	0.0724367
1408	0.112372	0.126031	0.0834084	0.118327	0.0796337
1404	0.112762	0.129674	0.089721	0.126221	0.0869016
1400	0.106997	0.126934	0.0846225	0.122322	0.0883126
1396	0.102777	0.119376	0.0721464	0.112302	0.0846181
1392	0.105524	0.116331	0.066325	0.107688	0.0800079
1388	0.108501	0.123208	0.0695168	0.110968	0.0770467
1384	0.111736	0.132897	0.0768656	0.116536	0.0696382
1380	0.117114	0.134475	0.0843545	0.120318	0.0694407
1376	0.119808	0.127394	0.0855074	0.121732	0.0749537
1372	0.122906	0.117655	0.0785857	0.121126	0.0682785
1368	0.126477	0.114496	0.0738012	0.11526	0.0623192
1364	0.114481	0.119502	0.0714432	0.0992782	0.0603171
1360	0.0946051	0.115916	0.0720504	0.081801	0.0590292
1356	0.0857569	0.102754	0.0756185	0.0725575	0.0581193
1352	0.086734	0.0961657	0.0727015	0.0704895	0.0574472
1348	0.0941438	0.0989942	0.0660164	0.0730639	0.0576132
1344	0.103705	0.107378	0.0644536	0.0794701	0.0596548
1340	0.109758	0.120409	0.0660744	0.0895642	0.0667216
1336	0.113165	0.135741	0.0697618	0.103976	0.0790192
1332	0.124021	0.150412	0.0816878	0.128959	0.093603
1328	0.151919	0.167548	0.114961	0.174589	0.110918
1324	0.188072	0.185953	0.177656	0.235773	0.136342
1320	0.208242	0.198616	0.245218	0.279609	0.154152
1316	0.199295	0.200774	0.252099	0.268669	0.147589
1312	0.181375	0.200298	0.206229	0.230062	0.132794
1308	0.180147	0.209757	0.175945	0.2185	0.128061
1304	0.205769	0.237172	0.199388	0.256853	0.134419
1300	0.243948	0.278158	0.279086	0.330432	0.160646
1296	0.256987	0.310471	0.351964	0.373605	0.195166
1292	0.228156	0.304601	0.3198	0.317851	0.176351
1288	0.19256	0.260196	0.230066	0.225915	0.136558
1284	0.176518	0.207914	0.164786	0.164703	0.116933
1280	0.178135	0.169066	0.131056	0.132796	0.110462
1276	0.189125	0.145436	0.111395	0.11398	0.109668
1272	0.205998	0.134195	0.0971846	0.100846	0.111434
1268	0.227609	0.134083	0.0867994	0.0918614	0.115357
1264	0.252466	0.148975	0.0819415	0.0860933	0.122036
1260	0.279714	0.187401	0.0838952	0.0825744	0.128299
1256	0.308328	0.248978	0.0908034	0.0809249	0.134821
1252	0.335757	0.315059	0.0965805	0.0809611	0.142093
1248	0.359745	0.359956	0.0963974	0.0819978	0.14915
1244	0.376361	0.372167	0.0903709	0.0842937	0.154862
1240	0.38086	0.365376	0.0812887	0.0886742	0.16241
1236	0.368777	0.353929	0.0708006	0.0943525	0.169351
1232	0.340008	0.337334	0.0607726	0.0994484	0.174803
1228	0.299677	0.312947	0.0539759	0.102265	0.181023
1224	0.256673	0.285276	0.0520327	0.103183	0.185115
1220	0.218538	0.259716	0.0544626	0.104479	0.189975
1216	0.190036	0.236725	0.0601329	0.10887	0.194756
1212	0.172835	0.215271	0.069283	0.118081	0.199182
1208	0.166912	0.198712	0.0826493	0.1331	0.202979
1204	0.170474	0.193113	0.100781	0.15351	0.208849
1200	0.181439	0.200899	0.123115	0.178365	0.215415
1196	0.198305	0.22274	0.148833	0.207414	0.222822
1192	0.220947	0.262711	0.179293	0.240894	0.230805
1188	0.250566	0.325431	0.216897	0.279401	0.240176
1184	0.288861	0.403355	0.263862	0.324835	0.253575
1180	0.336026	0.470194	0.32081	0.378466	0.273558
1176	0.390231	0.513492	0.388813	0.441627	0.299683
1172	0.445248	0.551376	0.464268	0.514415	0.331992
1168	0.488472	0.592698	0.53319	0.592072	0.366715
1164	0.502656	0.625455	0.565691	0.661837	0.399294
1160	0.48411	0.629443	0.534986	0.695694	0.419723
1156	0.457465	0.588952	0.465991	0.649814	0.415777
1152	0.452295	0.511508	0.415062	0.528776	0.376602
1148	0.468876	0.424767	0.403282	0.397069	0.32537
1144	0.487062	0.355844	0.415163	0.29711	0.281862
1140	0.492012	0.317108	0.43041	0.230639	0.250772
1136	0.478329	0.303953	0.443945	0.18682	0.230297
1132	0.445084	0.300932	0.459101	0.157111	0.217405
1128	0.400303	0.295465	0.475035	0.136521	0.205102
1124	0.353918	0.28777	0.483378	0.121586	0.196076
1120	0.312017	0.280801	0.478765	0.111234	0.189978
1116	0.276398	0.273529	0.466695	0.105995	0.185597
1112	0.249048	0.269504	0.45399	0.106179	0.177277
1108	0.231566	0.269457	0.4352	0.112095	0.168748
1104	0.222195	0.263046	0.403849	0.124724	0.163111
1100	0.213546	0.245215	0.362396	0.144509	0.159644
1096	0.200932	0.224491	0.32201	0.170691	0.160857
1092	0.186721	0.210749	0.288304	0.202488	0.168681
1088	0.175428	0.207081	0.260183	0.239691	0.183123
1084	0.165547	0.202377	0.235023	0.279224	0.202828
1080	0.155772	0.191115	0.213699	0.312558	0.221215
1076	0.148537	0.184122	0.19719	0.325126	0.235567
1072	0.147957	0.185027	0.183409	0.307517	0.250159
1068	0.157036	0.191537	0.169862	0.270757	0.263677
1064	0.175033	0.202312	0.158945	0.236262	0.278541
1060	0.195626	0.219656	0.157097	0.213112	0.292283
1056	0.210084	0.246642	0.168929	0.19757	0.310058
1052	0.216109	0.284842	0.19408	0.186807	0.328524
1048	0.219542	0.327299	0.224124	0.183088	0.351551
1044	0.22449	0.357692	0.245404	0.18958	0.373155
1040	0.22765	0.363382	0.250573	0.20851	0.39656
1036	0.22357	0.344051	0.239716	0.236671	0.420869
1032	0.211349	0.311745	0.219298	0.26218	0.444703
1028	0.195909	0.283498	0.199279	0.271445	0.46734
1024	0.182861	0.26937	0.184368	0.261369	0.489048
1020	0.175704	0.270561	0.173997	0.239944	0.509263
1016	0.176167	0.286849	0.168722	0.216362	0.527484
1012	0.181875	0.300681	0.167951	0.195121	0.550831
1008	0.186311	0.278131	0.167544	0.178792	0.563903
1004	0.184477	0.237664	0.163955	0.171214	0.560769
1000	0.176614	0.213914	0.153779	0.164107	0.553054
996	0.169647	0.208556	0.139528	0.148012	0.539685
992	0.167685	0.211495	0.128737	0.131666	0.524186
988	0.167528	0.212169	0.121179	0.121355	0.507598
984	0.166084	0.204103	0.113621	0.112896	0.491426
980	0.163868	0.188708	0.107434	0.105097	0.481026
976	0.162767	0.17344	0.107236	0.101672	0.476824
972	0.164249	0.166248	0.117575	0.106361	0.474451
968	0.170639	0.170982	0.140427	0.121954	0.473015
964	0.182802	0.187732	0.170973	0.150001	0.468155
960	0.197538	0.212354	0.199688	0.186832	0.465259
956	0.211951	0.240813	0.222598	0.222968	0.462275
952	0.226561	0.271058	0.244229	0.253019	0.464741
948	0.242083	0.297302	0.269461	0.277242	0.468424
944	0.255227	0.311199	0.296247	0.292607	0.474991
940	0.257765	0.308726	0.312815	0.29029	0.481848
936	0.242139	0.291554	0.305905	0.26181	0.482779
932	0.213187	0.265966	0.274065	0.215164	0.463197
928	0.185041	0.238676	0.233441	0.170259	0.43026
924	0.165398	0.213297	0.200197	0.140059	0.396553
920	0.153385	0.192442	0.175529	0.1258	0.367501
916	0.144998	0.176332	0.154613	0.127016	0.348046
912	0.136952	0.164498	0.136823	0.146945	0.33429
908	0.129294	0.158949	0.122992	0.180357	0.320697
904	0.124754	0.15879	0.114217	0.208755	0.309296
900	0.124771	0.160451	0.110875	0.218323	0.302693
896	0.128639	0.161864	0.113195	0.211676	0.293941
892	0.134559	0.162657	0.121538	0.195291	0.287526
888	0.140325	0.16308	0.133638	0.173792	0.281057
884	0.143648	0.162807	0.146113	0.153312	0.275887
880	0.143108	0.16067	0.15454	0.140431	0.270892
876	0.139259	0.156213	0.15386	0.139308	0.264348
872	0.133764	0.149511	0.147091	0.146694	0.263469
868	0.1276	0.143047	0.142864	0.154277	0.260483
864	0.12209	0.139727	0.144792	0.15465	0.25872
860	0.118386	0.140938	0.149971	0.148232	0.256981
856	0.116204	0.145711	0.152088	0.140394	0.254181
852	0.114596	0.153551	0.147766	0.134659	0.252395
848	0.113178	0.16605	0.138688	0.131602	0.250702
844	0.111064	0.187716	0.129318	0.128242	0.249546
840	0.107468	0.225904	0.123375	0.122231	0.249247
836	0.104079	0.28607	0.12119	0.115901	0.250051
832	0.102828	0.358267	0.122544	0.113202	0.246232
828	0.107411	0.402492	0.129653	0.119305	0.247807
824	0.1248	0.382339	0.150885	0.146056	0.249485
820	0.157243	0.349079	0.191501	0.196655	0.270989
816	0.189049	0.347883	0.231759	0.242769	0.305878
812	0.189647	0.34692	0.230829	0.236957	0.313581
808	0.159496	0.314243	0.188948	0.186808	0.281511
804	0.12925	0.262317	0.148175	0.142618	0.259714
800	0.111516	0.213432	0.124929	0.118526	0.249319
796	0.103158	0.180273	0.111916	0.106314	0.243241
792	0.102537	0.16229	0.103146	0.0990021	0.232459
788	0.110874	0.152285	0.0967511	0.093933	0.225861
784	0.132306	0.147087	0.0906909	0.0915298	0.220646
780	0.1653	0.146902	0.0854886	0.0896613	0.216523
776	0.192243	0.150494	0.081911	0.0872227	0.217495
772	0.18953	0.156038	0.0789869	0.0854232	0.214073
768	0.162508	0.159146	0.0761035	0.0843285	0.210226
764	0.135636	0.157495	0.0742701	0.0835512	0.20611
760	0.120199	0.154794	0.0727863	0.0841734	0.202345
756	0.11278	0.153008	0.0714512	0.0850167	0.198993
752	0.108699	0.149152	0.0702705	0.0847099	0.200056
748	0.105388	0.144543	0.0689077	0.0848414	0.199793
744	0.102504	0.1434	0.068612	0.0856883	0.197674
740	0.101072	0.148884	0.0685443	0.0865803	0.196582
736	0.101101	0.154265	0.0675437	0.0876719	0.198256
732	0.102708	0.153273	0.0668155	0.0881179	0.202951
728	0.105358	0.151539	0.0668354	0.0881985	0.211038
724	0.108431	0.147717	0.066007	0.0895232	0.218548
720	0.111862	0.139559	0.0645993	0.0914094	0.221005
716	0.115033	0.133431	0.0637751	0.09284	0.210992
712	0.117505	0.131345	0.0641773	0.0944424	0.198621
708	0.121002	0.131378	0.064471	0.0960286	0.18882
704	0.12445	0.134172	0.0635966	0.0968492	0.179626
700	0.12614	0.139493	0.0636218	0.0977475	0.176978

## Sheet: Activa
Constic
Initial				Final			Wavenumber	Initial	Final	Initial	Final	Difference	Difference	Difference	Difference	Difference						Wavelength	Initial	Final	Initial Peak Absorbance				Final Peak Absorbance			Difference			Mean	SD
Wavenumber	Rep1	Rep2	Rep3	Rep1	Rep 2	Rep 3		Mean	Mean	SD	SD	Rep1	Rep 2	Rep 3	Mean	SD							0.3	0.3	Peak	Rep1	Rep2	Rep3	Rep1	Rep 2	Rep 3	Rep1	Rep 2	Rep 3	Average	SD
4000	0.0276594	0.0394838	0.0376352	0.0428959	0.0586556	0.0527198	4000	0.0349261	0.0514238	0.00795939	0.00636069	0.0152365	0.0191718	0.0150846	0.0164976	0.00231714						4000	0.334926	0.351424	1320	0.173135	0.17628	0.177675	0.120524	0.123749	0.123563	0.052611	0.052531	0.054112	0.0530847	0.000890595
3998	0.0282597	0.040867	0.0371042	0.0366996	0.063003	0.0572694	3998	0.0354103	0.052324	0.0138315	0.00647209	0.0084399	0.022136	0.0201652	0.0169137	0.00740439						3998	0.33541	0.352324	1336	0.0951688	0.0987009	0.0982318	0.0925266	0.0951724	0.096414	0.0026422	0.0035285	0.0018178	0.00266283	0.000855537
3996	0.0314066	0.0402807	0.0391883	0.0387427	0.0687812	0.0592698	3996	0.0369585	0.0555979	0.0153522	0.00483904	0.0073361	0.0285005	0.0200815	0.0186394	0.0106556						3996	0.336959	0.355598	1350	0.0788107	0.0829168	0.0820292	0.0841055	0.0869819	0.0879626	-0.0052948	-0.0040651	-0.0059334	-0.00509777	0.000949607
3994	0.0337	0.0371404	0.0400407	0.0379417	0.0680023	0.0579431	3994	0.0369604	0.054629	0.0153019	0.00317418	0.0042417	0.0308619	0.0179024	0.0176687	0.0133116						3994	0.33696	0.354629
3992	0.031686	0.0384379	0.0423026	0.0377269	0.0630295	0.0565495	3992	0.0374755	0.0524353	0.0131435	0.00537333	0.0060409	0.0245916	0.0142469	0.0149598	0.00929587						3992	0.337475	0.352435	1636	0.103263	0.114387	0.111455	0.0703415	0.0832434	0.0788962	0.0329215	0.0311436	0.0325588	0.032208	0.000939439
3990	0.0269831	0.0431073	0.0449254	0.0422089	0.0614376	0.0494824	3990	0.0383386	0.051043	0.00970887	0.00987608	0.0152258	0.0183303	0.004557	0.0127044	0.00722455						3990	0.338339	0.351043	1650	0.0541921	0.0593151	0.0571704	0.0580234	0.0639619	0.0638404	-0.0038313	-0.0046468	-0.00667	-0.00504937	0.00146154
3988	0.0299479	0.0514201	0.0436936	0.0450392	0.0562588	0.0446715	3988	0.0416872	0.0486565	0.00658635	0.0108758	0.0150913	0.0048387	0.0009779	0.0069693	0.00729394						3988	0.341687	0.348656
3986	0.0344884	0.05012	0.0380137	0.0475392	0.0514448	0.0486562	3986	0.040874	0.0492134	0.00201154	0.00819895	0.0130508	0.0013248	0.0106425	0.00833937	0.00619299						3986	0.340874	0.349213
3984	0.0359915	0.0440655	0.0348685	0.0435233	0.0527634	0.0478023	3984	0.0383085	0.0480297	0.00462424	0.00501723	0.0075318	0.0086979	0.0129338	0.00972117	0.00284266						3984	0.338309	0.34803
3982	0.0358846	0.0444729	0.0401394	0.0385149	0.0598161	0.0472584	3982	0.0401656	0.0485298	0.0107074	0.00429421	0.0026303	0.0153432	0.007119	0.00836417	0.00644727						3982	0.340166	0.34853
3980	0.0289026	0.045551	0.041437	0.0402682	0.0624689	0.0468159	3980	0.0386302	0.049851	0.0114073	0.00867185	0.0113656	0.0169179	0.0053789	0.0112208	0.00577086						3980	0.33863	0.349851
3978	0.0266105	0.045297	0.0418183	0.0406533	0.0561017	0.0462584	3978	0.0379086	0.0476711	0.00782049	0.00993784	0.0140428	0.0108047	0.0044401	0.00976253	0.00488544						3978	0.337909	0.347671
3976	0.0273755	0.0437557	0.0471278	0.0393038	0.0546735	0.0470096	3976	0.0394197	0.0469956	0.00768486	0.0105659	0.0119283	0.0109178	-0.0001182	0.00757597	0.00668247						3976	0.33942	0.346996	Peak height										Mean	SD
3974	0.031305	0.0459278	0.048988	0.0422508	0.0650026	0.0478941	3974	0.0420736	0.0517158	0.0118476	0.00945057	0.0109458	0.0190748	-0.0010939	0.00964223	0.0101473						3974	0.342074	0.351716
3972	0.0378308	0.047852	0.046972	0.0454897	0.0680775	0.0436298	3972	0.0442183	0.052399	0.0136098	0.00554918	0.0076589	0.0202255	-0.0033422	0.00818073	0.0117925						3972	0.344218	0.352399	1320-1336	0.0779662	0.0775791	0.0794432	0.0279974	0.0285766	0.027149				0.0783295	0.000983721
3970	0.0378731	0.0415292	0.043037	0.0497444	0.0619978	0.0414205	3970	0.0408131	0.0510542	0.010351	0.00265538	0.0118713	0.0204686	-0.0016165	0.0102411	0.0111324						3970	0.340813	0.351054	1636-1650	0.0490709	0.0550719	0.0542846	0.0123181	0.0192815	0.0150558				0.0528091	0.00326125
3968	0.0354923	0.041319	0.0417018	0.0495123	0.0576707	0.040647	3968	0.0395044	0.0492767	0.0085143	0.00347982	0.01402	0.0163517	-0.0010548	0.0097723	0.00944874						3968	0.339504	0.349277	1320-1350	0.0943243	0.0933632	0.0956458	0.0364185	0.0367671	0.0356004				0.0944444	0.00114603
3966	0.0336473	0.0430828	0.0440869	0.0463475	0.0572999	0.0413072	3966	0.0402723	0.0483182	0.00817645	0.00575937	0.0127002	0.0142171	-0.0027797	0.00804587	0.00940584						3966	0.340272	0.348318
3964	0.0293046	0.0386666	0.0428061	0.0413301	0.0588859	0.0418681	3964	0.0369258	0.0473614	0.00998416	0.00691704	0.0120255	0.0202193	-0.000938	0.0104356	0.0106679						3964	0.336926	0.347361	Conversion										Mean	SD
3962	0.025819	0.0393329	0.0396099	0.0324861	0.0589648	0.0399059	3962	0.0349206	0.0437856	0.013659	0.00788343	0.0066671	0.0196319	0.000296	0.008865	0.00985354						3962	0.334921	0.343786	1320-1336	64.0903	63.1646	65.8259							64.3603	1.35104
3960	0.0273599	0.0437119	0.0384329	0.0298059	0.0589393	0.0475274	3960	0.0365016	0.0454242	0.0146801	0.00834533	0.002446	0.0152274	0.0090945	0.00892263	0.00639243						3960	0.336502	0.345424	1636-1650	74.8973	64.9885	72.2651							70.717	5.13262
3958	0.026385	0.0447415	0.0416947	0.0357231	0.0548875	0.0495546	3958	0.0376071	0.0467217	0.00989128	0.00983727	0.0093381	0.010146	0.0078599	0.00911467	0.00115931						3958	0.337607	0.346722	1320-1350	61.3901	60.6193	62.7789							61.5961	1.09446
3956	0.0263833	0.0420622	0.042993	0.0405766	0.0540542	0.0492314	3956	0.0371462	0.0479541	0.00682899	0.00933253	0.0141933	0.011992	0.0062384	0.0108079	0.00410751						3956	0.337146	0.347954
3954	0.0320407	0.0392148	0.0437402	0.0455785	0.0606644	0.0525445	3954	0.0383319	0.0529291	0.0075503	0.00589951	0.0135378	0.0214496	0.0088043	0.0145972	0.00638887						3954	0.338332	0.352929
3952	0.0323793	0.0425799	0.0449696	0.0498114	0.0649128	0.0504836	3952	0.0399763	0.0550693	0.00853137	0.00668678	0.0174321	0.0223329	0.005514	0.015093	0.00864999						3952	0.339976	0.355069
3950	0.0270269	0.0520839	0.0413688	0.0432854	0.0612699	0.0445428	3950	0.0401599	0.0496994	0.0100401	0.0125722	0.0162585	0.009186	0.003174	0.0095395	0.00654941						3950	0.34016	0.349699
3948	0.0251057	0.0537828	0.0399757	0.037067	0.0558371	0.0458726	3948	0.0396214	0.0462589	0.00939101	0.0143418	0.0119613	0.0020543	0.0058969	0.0066375	0.00499485						3948	0.339621	0.346259
3946	0.0258182	0.0473155	0.0406104	0.0382763	0.0514505	0.0514104	3946	0.0379147	0.0470457	0.00759458	0.0109993	0.0124581	0.004135	0.0108	0.00913103	0.0044054						3946	0.337915	0.347046
3944	0.0281967	0.044028	0.0406186	0.0396419	0.0545865	0.049821	3944	0.0376144	0.0480165	0.00763397	0.00833224	0.0114452	0.0105585	0.0092024	0.010402	0.00112956						3944	0.337614	0.348016
3942	0.0249274	0.0405938	0.0407266	0.0392224	0.0545584	0.0441761	3942	0.0354159	0.0459856	0.0078265	0.00908358	0.014295	0.0139646	0.0034495	0.0105697	0.00616849						3942	0.335416	0.345986
3940	0.0251954	0.0428651	0.041532	0.0408234	0.0515781	0.0467404	3940	0.0365308	0.0463806	0.00538637	0.00983938	0.015628	0.008713	0.0052084	0.0098498	0.005302						3940	0.336531	0.346381
3938	0.028187	0.0433266	0.0400921	0.0419695	0.0525258	0.0502167	3938	0.0372019	0.0482373	0.00554953	0.00797288	0.0137825	0.0091992	0.0101246	0.0110354	0.00242361						3938	0.337202	0.348237
3936	0.0227474	0.0360887	0.0341512	0.0409061	0.0503317	0.0450026	3936	0.0309958	0.0454135	0.00472621	0.00720869	0.0181587	0.014243	0.0108514	0.0144177	0.00365678						3936	0.330996	0.345413
3934	0.022267	0.0384105	0.0304747	0.0423968	0.0478089	0.0389298	3934	0.0303841	0.0430452	0.00447492	0.00807213	0.0201298	0.0093984	0.0084551	0.0126611	0.00648526						3934	0.330384	0.343045
3932	0.0264041	0.0461688	0.0315424	0.0468685	0.0486748	0.0405719	3932	0.0347051	0.0453717	0.00425376	0.0102549	0.0204644	0.002506	0.0090295	0.0106666	0.00909044						3932	0.334705	0.345372
3930	0.0325017	0.0496345	0.0344477	0.0499595	0.0509232	0.0454438	3930	0.0388613	0.0487755	0.00292529	0.00938046	0.0174578	0.0012887	0.0109961	0.0099142	0.00813866						3930	0.338861	0.348776
3928	0.0346031	0.0472297	0.0363977	0.0486587	0.0495119	0.043317	3928	0.0394102	0.0471625	0.00335754	0.0068311	0.0140556	0.0022822	0.0069193	0.00775237	0.00593075						3928	0.33941	0.347163
3926	0.0318749	0.0418293	0.0371551	0.0417521	0.0479193	0.0409705	3926	0.0369531	0.0435473	0.00380638	0.00498027	0.0098772	0.00609	0.0038154	0.0065942	0.00306219						3926	0.336953	0.343547
3924	0.0326559	0.0401785	0.0367776	0.0361452	0.0493672	0.0438878	3924	0.0365373	0.0431334	0.0066432	0.00376705	0.0034893	0.0091887	0.0071102	0.00659607	0.00288427						3924	0.336537	0.343133
3922	0.0341764	0.0422832	0.0349394	0.0400628	0.0522602	0.0475292	3922	0.037133	0.0466174	0.00614961	0.00447649	0.0058864	0.009977	0.0125898	0.0094844	0.00337874						3922	0.337133	0.346617
3920	0.0365373	0.0391244	0.0378449	0.0421942	0.0562479	0.049896	3920	0.0378355	0.049446	0.00703765	0.00129358	0.0056569	0.0171235	0.0120511	0.0116105	0.00574598						3920	0.337836	0.349446
3918	0.038174	0.0367533	0.0419406	0.0427223	0.0562457	0.0488888	3918	0.038956	0.0492856	0.00677043	0.0026806	0.0045483	0.0194924	0.0069482	0.0103296	0.0080254						3918	0.338956	0.349286
3916	0.0376282	0.0397111	0.0418078	0.042158	0.0532049	0.0462832	3916	0.0397157	0.0472154	0.00558213	0.0020898	0.0045298	0.0134938	0.0044754	0.00749967	0.00519114						3916	0.339716	0.347215
3914	0.0331259	0.0402924	0.037761	0.0388662	0.0524393	0.0482003	3914	0.0370598	0.0465019	0.00694411	0.00363435	0.0057403	0.0121469	0.0104393	0.00944217	0.00331766						3914	0.33706	0.346502
3912	0.0281871	0.0372408	0.0355342	0.0389235	0.0481619	0.0471211	3912	0.033654	0.0447355	0.00506017	0.00481078	0.0107364	0.0109211	0.0115869	0.0110815	0.000447354						3912	0.333654	0.344735
3910	0.0310562	0.0380726	0.0353515	0.0393964	0.0432516	0.0441298	3910	0.0348268	0.0422593	0.0025179	0.00353751	0.0083402	0.005179	0.0087783	0.0074325	0.00196384						3910	0.334827	0.342259
3908	0.032949	0.0406461	0.0372169	0.0365451	0.0485966	0.0449194	3908	0.0369373	0.0433537	0.00617642	0.00385616	0.0035961	0.0079505	0.0077025	0.00641637	0.00244557						3908	0.336937	0.343354
3906	0.0276445	0.0403082	0.0404921	0.0291711	0.055925	0.0468197	3906	0.0361483	0.0439719	0.0136024	0.00736505	0.0015266	0.0156168	0.0063276	0.00782367	0.00716325						3906	0.336148	0.343972
3904	0.0209714	0.0365074	0.0407689	0.0271315	0.0591074	0.0445691	3904	0.0327492	0.0436027	0.0160098	0.0104201	0.0061601	0.0226	0.0038002	0.0108534	0.010241						3904	0.332749	0.343603
3902	0.0286987	0.039219	0.0371319	0.0379348	0.0588341	0.048199	3902	0.0350165	0.0483226	0.0104502	0.00557003	0.0092361	0.0196151	0.0110671	0.0133061	0.00553992						3902	0.335017	0.348323
3900	0.0379887	0.0450211	0.0340294	0.0481192	0.052756	0.0521664	3900	0.0390131	0.0510139	0.00252413	0.00556699	0.0101305	0.0077349	0.018137	0.0120008	0.00544742						3900	0.339013	0.351014
3898	0.0402639	0.0437209	0.0329064	0.0519678	0.0490538	0.0492542	3898	0.0389637	0.0500919	0.00162764	0.00552324	0.0117039	0.0053329	0.0163478	0.0111282	0.00552997						3898	0.338964	0.350092
3896	0.0374042	0.0428148	0.0315874	0.0439579	0.0513274	0.0449566	3896	0.0372688	0.0467473	0.00399779	0.00561492	0.0065537	0.0085126	0.0133692	0.0094785	0.00350891						3896	0.337269	0.346747
3894	0.0346364	0.0448859	0.0362586	0.0377101	0.0568147	0.0424902	3894	0.0385936	0.0456717	0.00994172	0.0055093	0.0030737	0.0119288	0.0062316	0.00707803	0.00448782						3894	0.338594	0.345672
3892	0.0346603	0.0520628	0.0429049	0.037263	0.0601665	0.0502583	3892	0.0432093	0.0492293	0.0114864	0.00870524	0.0026027	0.0081037	0.0073534	0.00601993	0.00298309						3892	0.343209	0.349229
3890	0.0326262	0.051872	0.0388762	0.0376975	0.0537247	0.0496546	3890	0.0411248	0.0470256	0.00833076	0.00981796	0.0050713	0.0018527	0.0107784	0.0059008	0.0045203						3890	0.341125	0.347026
3888	0.0292024	0.044154	0.030795	0.0330982	0.0514773	0.0401174	3888	0.0347171	0.0415643	0.00927459	0.00821127	0.0038958	0.0073233	0.0093224	0.00684717	0.00274445						3888	0.334717	0.341564
3886	0.030664	0.0455956	0.0343995	0.0344895	0.0596536	0.0425514	3886	0.0368864	0.0455648	0.0128498	0.00777023	0.0038255	0.014058	0.0081519	0.00867847	0.00513653						3886	0.336886	0.345565
3884	0.035246	0.0463818	0.0364347	0.0436982	0.0604337	0.0468453	3884	0.0393542	0.0503257	0.00889406	0.00611506	0.0084522	0.0140519	0.0104106	0.0109716	0.00284168						3884	0.339354	0.350326
3882	0.0379852	0.0415706	0.0337514	0.0436979	0.0549581	0.0483982	3882	0.0377691	0.0490181	0.00565563	0.00391408	0.0057127	0.0133875	0.0146468	0.011249	0.00483574						3882	0.337769	0.349018
3880	0.0394734	0.0426301	0.036638	0.0421779	0.0562368	0.0502484	3880	0.0395805	0.0495544	0.0070551	0.00299749	0.0027045	0.0136067	0.0136104	0.00997387	0.00629546						3880	0.339581	0.349554
3878	0.0379123	0.0438689	0.0387943	0.0412634	0.057378	0.0478179	3878	0.0401918	0.0488198	0.00810388	0.00321482	0.0033511	0.0135091	0.0090236	0.00862793	0.00509055						3878	0.340192	0.34882
3876	0.0353654	0.0433768	0.0371897	0.0361105	0.0580253	0.0457416	3876	0.038644	0.0466258	0.0109841	0.00419902	0.0007451	0.0146485	0.0085519	0.00798183	0.00696921						3876	0.338644	0.346626
3874	0.0329676	0.0431916	0.0328353	0.0346117	0.056	0.0466434	3874	0.0363315	0.0457517	0.010722	0.00594139	0.0016441	0.0128084	0.0138081	0.0094202	0.00675283						3874	0.336332	0.345752
3872	0.0303671	0.0404142	0.0308861	0.0414215	0.0559699	0.0493529	3872	0.0338891	0.0489148	0.00728409	0.00565683	0.0110544	0.0155557	0.0184668	0.0150256	0.00373452						3872	0.333889	0.348915
3870	0.0350044	0.0475999	0.0354386	0.0441022	0.0625687	0.0519464	3870	0.0393476	0.0528724	0.00926801	0.00714997	0.0090978	0.0149688	0.0165078	0.0135248	0.00391036						3870	0.339348	0.352872
3868	0.0343368	0.0484422	0.035473	0.0410377	0.0568887	0.0436653	3868	0.0394173	0.0471972	0.00849526	0.00783638	0.0067009	0.0084465	0.0081923	0.0077799	0.000943046						3868	0.339417	0.347197
3866	0.0273795	0.0369598	0.0369151	0.0366701	0.0495769	0.0376131	3866	0.0337515	0.0412867	0.00719499	0.00551833	0.0092906	0.0126171	0.000698	0.00753523	0.00615038						3866	0.333751	0.341287
3864	0.0312992	0.0349676	0.0421456	0.0393472	0.0484512	0.0424618	3864	0.0361375	0.0434201	0.00462703	0.00551702	0.008048	0.0134836	0.0003162	0.0072826	0.00661698						3864	0.336137	0.34342
3862	0.033997	0.0399887	0.0390302	0.044824	0.0508283	0.042801	3862	0.037672	0.0461511	0.00417496	0.0032185	0.010827	0.0108396	0.0037708	0.00847913	0.00407754						3862	0.337672	0.346151
3860	0.0336731	0.0409864	0.0351987	0.0448745	0.0524941	0.040435	3860	0.0366194	0.0459345	0.00609903	0.00385809	0.0112014	0.0115077	0.0052363	0.00931513	0.00353569						3860	0.336619	0.345935
3858	0.0318699	0.0393829	0.0320752	0.0397834	0.0509916	0.037737	3858	0.0344427	0.0428373	0.00713554	0.0042796	0.0079135	0.0116087	0.0056618	0.00839467	0.00300251						3858	0.334443	0.342837
3856	0.0285687	0.0421406	0.0312892	0.0363312	0.0517851	0.0357825	3856	0.0339995	0.0412996	0.00908485	0.00718042	0.0077625	0.0096445	0.0044933	0.0073001	0.00260654						3856	0.334	0.3413
3854	0.0251393	0.0538336	0.0317518	0.0398457	0.0617598	0.041756	3854	0.0369082	0.0477872	0.0121383	0.0150261	0.0147064	0.0079262	0.0100042	0.0108789	0.00347371						3854	0.336908	0.347787
3852	0.0297924	0.0536591	0.0327828	0.0474185	0.0610399	0.048237	3852	0.0387448	0.0522318	0.00763901	0.0130024	0.0176261	0.0073808	0.0154542	0.013487	0.0053985						3852	0.338745	0.352232
3850	0.0320165	0.0420347	0.0322517	0.04895	0.0436693	0.0402383	3850	0.0354343	0.0442859	0.00438846	0.00571732	0.0169335	0.0016346	0.0079866	0.00885157	0.00768604						3850	0.335434	0.344286
3848	0.0330223	0.0406677	0.0351538	0.0463518	0.0456372	0.0438375	3848	0.0362813	0.0452755	0.00129559	0.00394543	0.0133295	0.0049695	0.0086837	0.00899423	0.00418864						3848	0.336281	0.345276
3846	0.0320257	0.0410657	0.0380557	0.0427832	0.0499176	0.043545	3846	0.037049	0.0454153	0.0039177	0.00460331	0.0107575	0.0088519	0.0054893	0.00836623	0.00266747						3846	0.337049	0.345415
3844	0.0277558	0.0417024	0.0383458	0.0424563	0.0531186	0.0422005	3844	0.0359347	0.0459251	0.00623104	0.00727922	0.0147005	0.0114162	0.0038547	0.00999047	0.00556169						3844	0.335935	0.345925
3842	0.0260154	0.0407572	0.0360848	0.037844	0.0503945	0.045046	3842	0.0342858	0.0444282	0.00629802	0.00753376	0.0118286	0.0096373	0.0089612	0.0101424	0.00149894						3842	0.334286	0.344428
3840	0.0223529	0.0397799	0.0367702	0.0244715	0.045258	0.0421416	3840	0.0329677	0.0372904	0.0112103	0.00931502	0.0021186	0.0054781	0.0053714	0.0043227	0.00190955						3840	0.332968	0.33729
3838	0.0191168	0.0365472	0.0406394	0.0212677	0.0481043	0.0389366	3838	0.0321011	0.0361029	0.0136409	0.0114294	0.0021509	0.0115571	-0.0017028	0.00400173	0.00682095						3838	0.332101	0.336103
3836	0.0236344	0.0363655	0.0375417	0.0315412	0.0503104	0.0410081	3836	0.0325139	0.0409532	0.00938472	0.0077123	0.0079068	0.0139449	0.0034664	0.00843937	0.00525951						3836	0.332514	0.340953
3834	0.0278899	0.0347456	0.0307428	0.0346567	0.0434307	0.0405636	3834	0.0311261	0.0395503	0.0044739	0.00344389	0.0067668	0.0086851	0.0098208	0.00842423	0.00154362						3834	0.331126	0.33955
3832	0.0313977	0.0343225	0.0292082	0.0363456	0.0421263	0.0391496	3832	0.0316428	0.0392072	0.00289078	0.00256594	0.0049479	0.0078038	0.0099414	0.00756437	0.00250535						3832	0.331643	0.339207
3830	0.0323194	0.036878	0.0301095	0.0386162	0.0445728	0.0394814	3830	0.0331023	0.0408901	0.00321849	0.0034515	0.0062968	0.0076948	0.0093719	0.00778783	0.00153966						3830	0.333102	0.34089
3828	0.0320444	0.0372928	0.0337563	0.0383818	0.0467348	0.0427342	3828	0.0343645	0.0426169	0.00417773	0.00267654	0.0063374	0.009442	0.0089779	0.00825243	0.00167462						3828	0.334365	0.342617
3826	0.0321337	0.0385547	0.0369454	0.040139	0.0492631	0.0439624	3826	0.0358779	0.0444548	0.00458194	0.00334095	0.0080053	0.0107084	0.007017	0.0085769	0.00191093						3826	0.335878	0.344455
3824	0.0304799	0.038194	0.0323224	0.0383218	0.0501381	0.0407055	3824	0.0336654	0.0430551	0.00624875	0.0040286	0.0078419	0.0119441	0.0083831	0.0093897	0.00222866						3824	0.333665	0.343055
3822	0.0275473	0.0406408	0.0312132	0.0364465	0.0572551	0.0405533	3822	0.0331338	0.0447516	0.0110213	0.00675473	0.0088992	0.0166143	0.0093401	0.0116179	0.00433265						3822	0.333134	0.344752
3820	0.0224368	0.0444894	0.0367222	0.0357571	0.0564088	0.0409644	3820	0.0345495	0.0443768	0.0107404	0.0111857	0.0133203	0.0119194	0.0042422	0.0098273	0.00488729						3820	0.334549	0.344377
3818	0.0199197	0.0423855	0.033513	0.0339539	0.0467644	0.0344983	3818	0.0319394	0.0384055	0.00724411	0.0113153	0.0140342	0.0043789	0.0009853	0.00646613	0.00677022						3818	0.331939	0.338406
3816	0.026538	0.0405697	0.0303557	0.0358339	0.0470237	0.0382428	3816	0.0324878	0.0403668	0.00588952	0.00725476	0.0092959	0.006454	0.0078871	0.007879	0.00142097						3816	0.332488	0.340367
3814	0.0336093	0.0367226	0.033288	0.0385794	0.0459282	0.0429071	3814	0.03454	0.0424716	0.00369371	0.00189703	0.0049701	0.0092056	0.0096191	0.0079316	0.00257305						3814	0.33454	0.342472
3812	0.033996	0.0379696	0.0344986	0.0395855	0.0464603	0.0423518	3812	0.0354881	0.0427992	0.00345917	0.00216371	0.0055895	0.0084907	0.0078532	0.00731113	0.00152467						3812	0.335488	0.342799
3810	0.0303334	0.0418038	0.0332384	0.0372777	0.0500322	0.0433048	3810	0.0351252	0.0435382	0.00638045	0.00596343	0.0069443	0.0082284	0.0100664	0.00841303	0.00156922						3810	0.335125	0.343538
3808	0.028501	0.0433975	0.0332326	0.0349551	0.0542922	0.045235	3808	0.0350437	0.0448274	0.00967499	0.0076116	0.0064541	0.0108947	0.0120024	0.00978373	0.00293625						3808	0.335044	0.344827
3806	0.0323776	0.0429924	0.0321779	0.0393077	0.0519504	0.042579	3806	0.0358493	0.0446124	0.00656204	0.00618691	0.0069301	0.008958	0.0104011	0.00876307	0.00174369						3806	0.335849	0.344612
3804	0.0301598	0.0366415	0.0317442	0.0365762	0.0458833	0.0398976	3804	0.0328485	0.0407857	0.00471668	0.00337901	0.0064164	0.0092418	0.0081534	0.0079372	0.00142505						3804	0.332848	0.340786
3802	0.0270875	0.0322701	0.0337177	0.0306732	0.0470916	0.0442629	3802	0.0310251	0.0406759	0.00877729	0.00348603	0.0035857	0.0148215	0.0105452	0.0096508	0.00567105						3802	0.331025	0.340676
3800	0.033704	0.0361725	0.0319562	0.0333909	0.0467199	0.0433312	3800	0.0339442	0.0411473	0.00692766	0.00211839	-0.0003131	0.0105474	0.011375	0.0072031	0.00652236						3800	0.333944	0.341147
3798	0.0353648	0.039161	0.0313335	0.0355864	0.0458207	0.0394981	3798	0.0352864	0.0403017	0.00516426	0.00391434	0.0002216	0.0066597	0.0081646	0.0050153	0.00421911						3798	0.335286	0.340302
3796	0.0353984	0.0419179	0.0331249	0.0394389	0.0469985	0.0433488	3796	0.0368137	0.0432621	0.00378055	0.00456416	0.0040405	0.0050806	0.0102239	0.00644833	0.00331084						3796	0.336814	0.343262
3794	0.0357012	0.0391826	0.0333299	0.0409002	0.045611	0.0470728	3794	0.0360712	0.044528	0.00322566	0.00294384	0.005199	0.0064284	0.0137429	0.00845677	0.00461901						3794	0.336071	0.344528
3792	0.0333557	0.0396102	0.0338263	0.0401918	0.0472327	0.0473089	3792	0.0355974	0.0449111	0.00408724	0.00348314	0.0068361	0.0076225	0.0134826	0.00931373	0.00363169						3792	0.335597	0.344911
3790	0.0302636	0.0416521	0.0337381	0.0401574	0.0493107	0.0451455	3790	0.0352179	0.0448712	0.00458281	0.00583669	0.0098938	0.0076586	0.0114074	0.00965327	0.00188594						3790	0.335218	0.344871
3788	0.0289793	0.0411948	0.032047	0.0421759	0.0501401	0.0442404	3788	0.0340737	0.0455188	0.00413314	0.00635494	0.0131966	0.0089453	0.0121934	0.0114451	0.00222224						3788	0.334074	0.345519
3786	0.030187	0.0393428	0.0322822	0.0414111	0.0476657	0.0439156	3786	0.0339373	0.0443308	0.0031479	0.00479706	0.0112241	0.0083229	0.0116334	0.0103935	0.0018048						3786	0.333937	0.344331
3784	0.0307843	0.0387895	0.0338712	0.0380513	0.0450448	0.0413949	3784	0.0344817	0.041497	0.00349787	0.00403736	0.007267	0.0062553	0.0075237	0.00701533	0.000670605						3784	0.334482	0.341497
3782	0.0305866	0.0387364	0.0343442	0.0352253	0.0468706	0.0411064	3782	0.0345557	0.0410674	0.00582275	0.00407902	0.0046387	0.0081342	0.0067622	0.0065117	0.00176116						3782	0.334556	0.341067
3780	0.028405	0.0379697	0.0332986	0.0315378	0.0469789	0.0422128	3780	0.0332244	0.0402432	0.00790674	0.00478278	0.0031328	0.0090092	0.0089142	0.00701873	0.00336565						3780	0.333224	0.340243
3778	0.0296569	0.0385472	0.0348073	0.0337741	0.0470123	0.0422006	3778	0.0343371	0.0409957	0.00670085	0.00446376	0.0041172	0.0084651	0.0073933	0.00665853	0.00226516						3778	0.334337	0.340996
3776	0.0332345	0.039009	0.0347231	0.0368036	0.0488098	0.0428124	3776	0.0356555	0.0428086	0.0060031	0.00299805	0.0035691	0.0098008	0.0080893	0.00715307	0.00321962						3776	0.335656	0.342809
3774	0.0320009	0.0388423	0.0321915	0.0357044	0.0486641	0.0427324	3774	0.0343449	0.042367	0.00648757	0.00389603	0.0037035	0.0098218	0.0105409	0.00802207	0.00375723						3774	0.334345	0.342367
3772	0.028907	0.0382623	0.0322003	0.034851	0.0481803	0.0414359	3772	0.0331232	0.0414891	0.00666481	0.00474544	0.005944	0.009918	0.0092356	0.00836587	0.00212497						3772	0.333123	0.341489
3770	0.0276548	0.0366911	0.032256	0.035817	0.0493971	0.0416689	3770	0.0322006	0.0422943	0.00681162	0.0045184	0.0081622	0.012706	0.0094129	0.0100937	0.00234716						3770	0.332201	0.342294
3768	0.0311217	0.0372649	0.0315571	0.0359124	0.0484609	0.0425081	3768	0.0333146	0.0422938	0.00627699	0.00342801	0.0047907	0.011196	0.010951	0.00897923	0.00362944						3768	0.333315	0.342294
3766	0.0330582	0.0399231	0.0320259	0.0363298	0.049794	0.0433424	3766	0.0350024	0.0431554	0.00673405	0.0042926	0.0032716	0.0098709	0.0113165	0.008153	0.00428876						3766	0.335002	0.343155
3764	0.0319693	0.0401564	0.0318868	0.0367954	0.0496898	0.0420908	3764	0.0346708	0.0428587	0.0064814	0.00475082	0.0048261	0.0095334	0.010204	0.00818783	0.00293059						3764	0.334671	0.342859
3762	0.0294026	0.0385067	0.0305956	0.0330482	0.0468185	0.040211	3762	0.032835	0.0400259	0.00688702	0.00494795	0.0036456	0.0083118	0.0096154	0.00719093	0.00313877						3762	0.332835	0.340026
3760	0.0268904	0.0400998	0.0295894	0.0325765	0.0482773	0.0402098	3760	0.0321932	0.0403545	0.0078514	0.00697903	0.0056861	0.0081775	0.0106204	0.00816133	0.00246719						3760	0.332193	0.340355
3758	0.0261001	0.0398277	0.0290761	0.0357707	0.0473978	0.0393527	3758	0.031668	0.0408404	0.0059546	0.0072215	0.0096706	0.0075701	0.0102766	0.00917243	0.00142036						3758	0.331668	0.34084
3756	0.0263877	0.0392591	0.0290853	0.0363297	0.0437994	0.0388076	3756	0.0315774	0.0396456	0.0038047	0.00678793	0.009942	0.0045403	0.0097223	0.0080682	0.00305723						3756	0.331577	0.339646
3754	0.0264818	0.0398248	0.0299782	0.033263	0.0447071	0.0399247	3754	0.0320949	0.0392983	0.00574771	0.00691877	0.0067812	0.0048823	0.0099465	0.00720333	0.00255835						3754	0.332095	0.339298
3752	0.0244844	0.0413561	0.033535	0.0294564	0.046778	0.0470087	3752	0.0331252	0.041081	0.0100679	0.00844331	0.004972	0.0054219	0.0134737	0.00795587	0.00478388						3752	0.333125	0.341081
3750	0.0333391	0.0433462	0.0391791	0.0331387	0.0455798	0.0548329	3750	0.0386215	0.0445171	0.0108861	0.0050268	-0.0002004	0.0022336	0.0156538	0.00589567	0.00853797						3750	0.338621	0.344517
3748	0.0335538	0.0407543	0.0355312	0.0349	0.0425294	0.0445655	3748	0.0366131	0.040665	0.00509535	0.00372017	0.0013462	0.0017751	0.0090343	0.00405187	0.00432024						3748	0.336613	0.340665
3746	0.0281888	0.0439368	0.033175	0.0343526	0.0433664	0.0383728	3746	0.0351002	0.0386973	0.00451565	0.00804858	0.0061638	-0.0005704	0.0051978	0.00359707	0.00364131						3746	0.3351	0.338697
3744	0.0252096	0.0432229	0.0318709	0.0363438	0.0464211	0.0395961	3744	0.0334345	0.040787	0.00514312	0.00910787	0.0111342	0.0031982	0.0077252	0.00735253	0.0039811						3744	0.333434	0.340787
3742	0.0276642	0.033072	0.0315219	0.0348454	0.0442942	0.0392665	3742	0.0307527	0.0394687	0.00472764	0.00278475	0.0071812	0.0112222	0.0077446	0.008716	0.00218864						3742	0.330753	0.339469
3740	0.028355	0.0346859	0.033613	0.0323988	0.043596	0.0395027	3740	0.032218	0.0384992	0.00566565	0.00338817	0.0040438	0.0089101	0.0058897	0.0062812	0.00245666						3740	0.332218	0.338499
3738	0.026185	0.0409664	0.0370537	0.0308305	0.0443023	0.0454466	3738	0.034735	0.0401931	0.00812844	0.00765863	0.0046455	0.0033359	0.0083929	0.0054581	0.0026246						3738	0.334735	0.340193
3736	0.0239183	0.0481587	0.0424054	0.0345937	0.0476521	0.0537	3736	0.0381608	0.0453153	0.00976516	0.0126654	0.0106754	-0.0005066	0.0112946	0.00715447	0.0066419						3736	0.338161	0.345315
3734	0.0270103	0.0459603	0.0439491	0.0402897	0.0504712	0.0523572	3734	0.0389732	0.047706	0.00649159	0.0104089	0.0132794	0.0045109	0.0084081	0.0087328	0.00439326						3734	0.338973	0.347706
3732	0.0296562	0.0394759	0.0392532	0.0396365	0.0497293	0.0459755	3732	0.0361284	0.0451138	0.00510128	0.00560622	0.0099803	0.0102534	0.0067223	0.00898533	0.0019646						3732	0.336128	0.345114
3730	0.0301054	0.0403235	0.0376719	0.0402665	0.0472075	0.0417589	3730	0.0360336	0.0430776	0.00365358	0.0053024	0.0101611	0.006884	0.004087	0.00704403	0.00304021						3730	0.336034	0.343078
3728	0.0296719	0.0422473	0.0380253	0.0377289	0.0437403	0.0429876	3728	0.0366482	0.0414856	0.00327509	0.00639981	0.008057	0.001493	0.0049623	0.00483743	0.00328378						3728	0.336648	0.341486
3726	0.0267806	0.0438966	0.0356276	0.036534	0.0438845	0.0459283	3726	0.0354349	0.0421156	0.00494065	0.00855963	0.0097534	-1.21e-05	0.0103007	0.00668067	0.00580256						3726	0.335435	0.342116
3724	0.024752	0.0425143	0.0317754	0.0364897	0.0467368	0.0439754	3724	0.0330139	0.0424006	0.00530195	0.00894568	0.0117377	0.0042225	0.0122	0.00938673	0.00447833						3724	0.333014	0.342401
3722	0.0269794	0.0396883	0.0314055	0.0359554	0.0454244	0.0411166	3722	0.0326911	0.0408321	0.00474091	0.00645124	0.008976	0.0057361	0.0097111	0.00814107	0.00211494						3722	0.332691	0.340832
3720	0.0294645	0.0373411	0.030731	0.0360952	0.0406387	0.0397014	3720	0.0325122	0.0388118	0.00239884	0.00422962	0.0066307	0.0032976	0.0089704	0.00629957	0.00285086						3720	0.332512	0.338812
3718	0.0297558	0.0366329	0.0318264	0.0351737	0.0403023	0.0405475	3718	0.0327384	0.0386745	0.00303426	0.00352809	0.0054179	0.0036694	0.0087211	0.00593613	0.00256541						3718	0.332738	0.338674
3716	0.0289972	0.0360225	0.0329332	0.034113	0.0427592	0.0411359	3716	0.032651	0.039336	0.00459552	0.00352114	0.0051158	0.0067367	0.0082027	0.00668507	0.0015441						3716	0.332651	0.339336
3714	0.0262231	0.0344622	0.0320157	0.0324127	0.0456406	0.0406329	3714	0.0309003	0.0395621	0.00667865	0.00423128	0.0061896	0.0111784	0.0086172	0.00866173	0.0024947						3714	0.3309	0.339562
3712	0.0237917	0.0376425	0.0325551	0.029142	0.0464732	0.045822	3712	0.0313298	0.0404791	0.00982359	0.00700623	0.0053503	0.0088307	0.0132669	0.0091493	0.0039679						3712	0.33133	0.340479
3710	0.0275935	0.0397129	0.0300497	0.0324792	0.0427356	0.0449045	3710	0.032452	0.0400398	0.00663684	0.0064069	0.0048857	0.0030227	0.0148548	0.00758773	0.00636203						3710	0.332452	0.34004
3708	0.0302316	0.0371933	0.030389	0.0354223	0.0433032	0.0413774	3708	0.0326046	0.0400343	0.00410854	0.00397468	0.0051907	0.0061099	0.0109884	0.00742967	0.00311603						3708	0.332605	0.340034
3706	0.0272276	0.0374116	0.0336278	0.0357582	0.0458756	0.0427791	3706	0.0327557	0.041471	0.005184	0.00514771	0.0085306	0.008464	0.0091513	0.0087153	0.000379053						3706	0.332756	0.341471
3704	0.0240366	0.0377706	0.0347432	0.0351976	0.0458892	0.0430302	3704	0.0321835	0.0413723	0.00553525	0.00721595	0.011161	0.0081186	0.008287	0.00918887	0.00170999						3704	0.332183	0.341372
3702	0.0264772	0.0386973	0.03523	0.0348789	0.0451861	0.044387	3702	0.0334682	0.041484	0.00573412	0.00629768	0.0084017	0.0064888	0.009157	0.00801583	0.00137532						3702	0.333468	0.341484
3700	0.0301241	0.0403748	0.034489	0.0356187	0.0443213	0.0449137	3700	0.034996	0.0416179	0.0052039	0.00514412	0.0054946	0.0039465	0.0104247	0.00662193	0.00338304						3700	0.334996	0.341618
3698	0.0294224	0.0408425	0.0338461	0.0354077	0.0437286	0.0429355	3698	0.0347037	0.0406906	0.00459228	0.00575815	0.0059853	0.0028861	0.0090894	0.00598693	0.00310165						3698	0.334704	0.340691
3696	0.028982	0.0412306	0.0364102	0.0361404	0.0440498	0.0421934	3696	0.0355409	0.0407945	0.00413609	0.00617039	0.0071584	0.0028192	0.0057832	0.0052536	0.00221755						3696	0.335541	0.340795
3694	0.0275874	0.0418178	0.0391159	0.0359954	0.0456548	0.0437586	3694	0.0361737	0.0418029	0.00511805	0.00755768	0.008408	0.003837	0.0046427	0.00562923	0.00243997						3694	0.336174	0.341803
3692	0.0260704	0.043877	0.0389305	0.0335675	0.0487705	0.0464414	3692	0.0362926	0.0429265	0.00818834	0.00919171	0.0074971	0.0048935	0.0075109	0.00663383	0.00150719						3692	0.336293	0.342926
3690	0.0246676	0.0434129	0.0344762	0.0292939	0.0500588	0.048	3690	0.0341856	0.0424509	0.0114407	0.00937603	0.0046263	0.0066459	0.0135238	0.00826533	0.00466458						3690	0.334186	0.342451
3688	0.0284992	0.0410123	0.0321164	0.0338619	0.045797	0.0453575	3688	0.033876	0.0416721	0.00676743	0.00643945	0.0053627	0.0047847	0.0132411	0.00779617	0.0047243						3688	0.333876	0.341672
3686	0.0315081	0.0398749	0.0337903	0.0389193	0.0431513	0.04156	3686	0.0350578	0.0412102	0.00213757	0.00432501	0.0074112	0.0032764	0.0077697	0.00615243	0.00249716						3686	0.335058	0.34121
3684	0.0308097	0.0382216	0.0322406	0.0365781	0.04294	0.0392308	3684	0.0337573	0.039583	0.00319554	0.00393184	0.0057684	0.0047184	0.0069902	0.00582567	0.00113698						3684	0.333757	0.339583
3682	0.0289239	0.0372243	0.0313525	0.0345339	0.0438072	0.0392176	3682	0.0325002	0.0391862	0.00463673	0.00426757	0.00561	0.0065829	0.0078651	0.006686	0.00113108						3682	0.3325	0.339186
3680	0.0286802	0.0393937	0.0339618	0.033712	0.0468521	0.0422361	3680	0.0340119	0.0409334	0.00666621	0.00535693	0.0050318	0.0074584	0.0082743	0.0069215	0.00168661						3680	0.334012	0.340933
3678	0.0303892	0.0396238	0.0355259	0.0319245	0.0473734	0.0440106	3678	0.0351796	0.0411028	0.00812456	0.00462703	0.0015353	0.0077496	0.0084847	0.0059232	0.00381777						3678	0.33518	0.341103
3676	0.0287734	0.0396091	0.0364974	0.0296671	0.0469503	0.0416869	3676	0.03496	0.0394348	0.00885897	0.00557906	0.0008937	0.0073412	0.0051895	0.0044748	0.00328263						3676	0.33496	0.339435
3674	0.029017	0.038284	0.0358917	0.0319335	0.042677	0.038421	3674	0.0343976	0.0376772	0.00541024	0.00481078	0.0029165	0.004393	0.0025293	0.0032796	0.000983476						3674	0.334398	0.337677
3672	0.027788	0.0345525	0.0305768	0.0312222	0.0359502	0.0364145	3672	0.0309724	0.034529	0.00287314	0.00339956	0.0034342	0.0013977	0.0058377	0.00355653	0.00222253						3672	0.330972	0.334529
3670	0.0280055	0.0373692	0.0317261	0.033914	0.0420176	0.0406221	3670	0.0323669	0.0388512	0.00433233	0.00471463	0.0059085	0.0046484	0.008896	0.0064843	0.00218156						3670	0.332367	0.338851
3668	0.0326391	0.0372866	0.0336489	0.0395992	0.0440294	0.0421799	3668	0.0345249	0.0419362	0.00222513	0.00244444	0.0069601	0.0067428	0.008531	0.0074113	0.000975757						3668	0.334525	0.341936
3666	0.0317482	0.0368801	0.0331553	0.0389663	0.0418463	0.0406998	3666	0.0339279	0.0405041	0.00144994	0.00265174	0.0072181	0.0049662	0.0075445	0.00657627	0.00140388						3666	0.333928	0.340504
3664	0.0288966	0.0381885	0.0336391	0.0375112	0.0437047	0.0412117	3664	0.0335747	0.0408092	0.00311631	0.00464628	0.0086146	0.0055162	0.0075726	0.00723447	0.00157663						3664	0.333575	0.340809
3662	0.0284493	0.0380977	0.0338019	0.0366311	0.0443465	0.04114	3662	0.0334496	0.0407059	0.00387598	0.00483384	0.0081818	0.0062488	0.0073381	0.00725623	0.000969097						3662	0.33345	0.340706
3660	0.0291884	0.0377126	0.0342113	0.0365855	0.044585	0.0424695	3660	0.0337041	0.0412133	0.00414505	0.00428467	0.0073971	0.0068724	0.0082582	0.00750923	0.000699672						3660	0.333704	0.341213
3658	0.0296921	0.0390041	0.0351694	0.0363631	0.0458189	0.0442864	3658	0.0346219	0.0421561	0.00507509	0.00468008	0.006671	0.0068148	0.009117	0.00753427	0.00137257						3658	0.334622	0.342156
3656	0.0303188	0.0408029	0.036383	0.0379584	0.0467715	0.046264	3656	0.0358349	0.0436646	0.00494825	0.0052635	0.0076396	0.0059686	0.009881	0.00782973	0.00196312						3656	0.335835	0.343665
3654	0.0292198	0.0382033	0.0354328	0.0384494	0.0446936	0.0438509	3654	0.0342853	0.0423313	0.00338813	0.00460037	0.0092296	0.0064903	0.0084181	0.008046	0.00140705						3654	0.334285	0.342331
3652	0.0264968	0.0386532	0.0359718	0.0355218	0.0458206	0.0418481	3652	0.0337073	0.0410635	0.00519404	0.00638675	0.009025	0.0071674	0.0058763	0.00735623	0.00158282						3652	0.333707	0.341063
3650	0.0223888	0.042582	0.0381704	0.0330691	0.0514828	0.0435001	3650	0.0343804	0.042684	0.00923394	0.0106167	0.0106803	0.0089008	0.0053297	0.0083036	0.00272483						3650	0.33438	0.342684
3648	0.027149	0.0347498	0.0333894	0.0364273	0.044762	0.0428514	3648	0.0317627	0.0413469	0.00436629	0.00405309	0.0092783	0.0100122	0.009462	0.00958417	0.000381898						3648	0.331763	0.341347
3646	0.0316384	0.0314114	0.0310545	0.0408974	0.0404192	0.0407514	3646	0.0313681	0.0406893	0.000245067	0.000294348	0.009259	0.0090078	0.0096969	0.00932123	0.00034874						3646	0.331368	0.340689
3644	0.0297438	0.0339822	0.0313371	0.040732	0.0414129	0.0384918	3644	0.0316877	0.0402122	0.00152834	0.00214084	0.0109882	0.0074307	0.0071547	0.00852453	0.00213806						3644	0.331688	0.340212
3642	0.0292315	0.0378258	0.0335406	0.0402557	0.0442808	0.039662	3642	0.0335326	0.0413995	0.00251287	0.00429716	0.0110242	0.006455	0.0061214	0.00786687	0.00273941						3642	0.333533	0.341399
3640	0.0301779	0.0395573	0.0358941	0.0413715	0.0461385	0.0420199	3640	0.0352098	0.0431766	0.00258546	0.004727	0.0111936	0.0065812	0.0061258	0.00796687	0.00280369						3640	0.33521	0.343177
3638	0.0299032	0.0407214	0.0372675	0.0419486	0.046712	0.0438877	3638	0.035964	0.0441828	0.00239537	0.00552563	0.0120454	0.0059906	0.0066202	0.00821873	0.00332891						3638	0.335964	0.344183
3636	0.0305888	0.0409918	0.037568	0.0406327	0.0463949	0.0446594	3636	0.0363829	0.0438957	0.00295605	0.00530179	0.0100439	0.0054031	0.0070914	0.0075128	0.00234892						3636	0.336383	0.343896
3634	0.0322792	0.0426894	0.0382439	0.0387038	0.0463399	0.0455389	3634	0.0377375	0.0435275	0.00419663	0.00522354	0.0064246	0.0036505	0.007295	0.00579003	0.00190331						3634	0.337737	0.343528
3632	0.0317874	0.0447762	0.0396165	0.0379758	0.045303	0.0458152	3632	0.0387267	0.0430313	0.0043857	0.00653996	0.0061884	0.0005268	0.0061987	0.00430463	0.0032717						3632	0.338727	0.343031
3630	0.0279556	0.0454017	0.0393567	0.033745	0.0454935	0.0462302	3630	0.0375713	0.0418229	0.00700536	0.00885902	0.0057894	9.18e-05	0.0068735	0.00425157	0.00364302						3630	0.337571	0.341823
3628	0.0287786	0.0422757	0.0382093	0.0335902	0.0449142	0.0475126	3628	0.0364212	0.0420057	0.0074029	0.00692394	0.0048116	0.0026385	0.0093033	0.00558447	0.00339895						3628	0.336421	0.342006
3626	0.0321326	0.0362262	0.035322	0.0395385	0.0408275	0.0444834	3626	0.0345603	0.0416165	0.00256512	0.00215048	0.0074059	0.0046013	0.0091614	0.0070562	0.00230008						3626	0.33456	0.341616
3624	0.0309982	0.0368018	0.0340417	0.0392147	0.042857	0.0438358	3624	0.0339472	0.0419692	0.00243512	0.00290295	0.0082165	0.0060552	0.0097941	0.00802193	0.00187703						3624	0.333947	0.341969
3622	0.0298783	0.039141	0.0354538	0.036347	0.0456428	0.0443424	3622	0.0348244	0.0421107	0.00503371	0.00466332	0.0064687	0.0065018	0.0088886	0.00728637	0.00138767						3622	0.334824	0.342111
3620	0.0293138	0.0421504	0.0389444	0.0339304	0.0473505	0.048585	3620	0.0368029	0.0432886	0.00812794	0.00668088	0.0046166	0.0052001	0.0096406	0.00648577	0.0027477						3620	0.336803	0.343289
3618	0.0319922	0.0401567	0.0393209	0.0353884	0.0476761	0.0502255	3618	0.0371566	0.04443	0.00793333	0.00449198	0.0033962	0.0075194	0.0109046	0.0072734	0.00376024						3618	0.337157	0.34443
3616	0.0315819	0.0384663	0.035851	0.0350949	0.0462678	0.045132	3616	0.0352997	0.0421649	0.00614908	0.00347515	0.003513	0.0078015	0.009281	0.00686517	0.00299583						3616	0.3353	0.342165
3614	0.0302199	0.0416737	0.0360284	0.0340388	0.0451131	0.0433036	3614	0.035974	0.0408185	0.00594069	0.00572709	0.0038189	0.0034394	0.0072752	0.0048445	0.00211358						3614	0.335974	0.340818
3612	0.0319953	0.0415156	0.0370849	0.0363965	0.0444814	0.0439201	3612	0.0368653	0.0415993	0.00451452	0.00476395	0.0044012	0.0029658	0.0068352	0.00473407	0.00195606						3612	0.336865	0.341599
3610	0.0318084	0.0399783	0.0369773	0.0376189	0.0444816	0.0450184	3610	0.0362547	0.042373	0.00412588	0.00413261	0.0058105	0.0045033	0.0080411	0.0061183	0.00178887						3610	0.336255	0.342373
3608	0.0316414	0.0400196	0.037678	0.0374388	0.0465703	0.0458598	3608	0.0364463	0.0432896	0.00507941	0.00432277	0.0057974	0.0065507	0.0081818	0.0068433	0.00121883						3608	0.336446	0.34329
3606	0.0321051	0.0384844	0.0375207	0.0372856	0.0478002	0.0446157	3606	0.0360367	0.0432338	0.00539179	0.00343882	0.0051805	0.0093158	0.007095	0.0071971	0.00206954						3606	0.336037	0.343234
3604	0.0322723	0.0385145	0.0375158	0.0361721	0.0476325	0.0448825	3604	0.0361009	0.0428957	0.00598295	0.00335303	0.0038998	0.009118	0.0073667	0.00679483	0.00265569						3604	0.336101	0.342896
3602	0.0310452	0.0395911	0.0381856	0.0364156	0.0484449	0.0470518	3602	0.036274	0.0439708	0.00657994	0.00458245	0.0053704	0.0088538	0.0088662	0.0076968	0.00201473						3602	0.336274	0.343971
3600	0.0300973	0.0399038	0.0364644	0.0371723	0.0486649	0.0464855	3600	0.0354885	0.0441076	0.00610417	0.00497555	0.007075	0.0087611	0.0100211	0.00861907	0.00147818						3600	0.335488	0.344108
3598	0.0307226	0.0408969	0.0336595	0.0375512	0.0485739	0.0438251	3598	0.035093	0.0433167	0.00552891	0.00523644	0.0068286	0.007677	0.0101656	0.00822373	0.00173438						3598	0.335093	0.343317
3596	0.0317832	0.0433218	0.034215	0.0376769	0.0509565	0.0448592	3596	0.03644	0.0444975	0.00664718	0.00608258	0.0058937	0.0076347	0.0106442	0.00805753	0.00240331						3596	0.33644	0.344498
3594	0.0321037	0.0426559	0.0358482	0.0379728	0.0507475	0.0472172	3594	0.0368693	0.0453125	0.0065969	0.00534969	0.0058691	0.0080916	0.011369	0.00844323	0.00276676						3594	0.336869	0.345312
3592	0.0322845	0.040111	0.0369944	0.0391587	0.0473794	0.0463376	3592	0.0364633	0.0442919	0.0044759	0.00394019	0.0068742	0.0072684	0.0093432	0.0078286	0.00132641						3592	0.336463	0.344292
3590	0.0301618	0.0420372	0.0388557	0.0388157	0.0459776	0.0462171	3590	0.0370182	0.0436701	0.00420577	0.00614723	0.0086539	0.0039404	0.0073614	0.0066519	0.00243553						3590	0.337018	0.34367
3588	0.0274403	0.0442788	0.0418698	0.0364077	0.0465963	0.0492483	3588	0.037863	0.0440841	0.00677891	0.00910631	0.0089674	0.0023175	0.0073785	0.00622113	0.00347274						3588	0.337863	0.344084
3586	0.0308066	0.0396897	0.0382027	0.0363606	0.046305	0.0475746	3586	0.036233	0.0434134	0.0061408	0.00475785	0.005554	0.0066153	0.0093719	0.0071804	0.00197068						3586	0.336233	0.343413
3584	0.0341848	0.0384686	0.0368612	0.0397219	0.0483826	0.045449	3584	0.0365049	0.0445178	0.0044048	0.00216402	0.0055371	0.009914	0.0085878	0.00801297	0.00224436						3584	0.336505	0.344518
3582	0.0340279	0.0385754	0.0361671	0.0395537	0.0482082	0.045424	3582	0.0362568	0.0443953	0.004418	0.00227508	0.0055258	0.0096328	0.0092569	0.0081385	0.00227046						3582	0.336257	0.344395
3580	0.0319673	0.0390421	0.0344951	0.0371347	0.0478675	0.044668	3580	0.0351682	0.0432234	0.0055103	0.0035851	0.0051674	0.0088254	0.0101729	0.00805523	0.0025901						3580	0.335168	0.343223
3578	0.0309566	0.0386483	0.0354976	0.0367197	0.0482338	0.0447752	3578	0.0350342	0.0432429	0.00590801	0.00386674	0.0057631	0.0095855	0.0092776	0.00820873	0.00212357						3578	0.335034	0.343243
3576	0.0308007	0.0370966	0.0375147	0.038901	0.0486151	0.0447376	3576	0.0351373	0.0440846	0.00488986	0.00376145	0.0081003	0.0115185	0.0072229	0.00894723	0.00226959						3576	0.335137	0.344085
3574	0.030507	0.0368703	0.0360321	0.0401246	0.04767	0.0436758	3574	0.0344698	0.0438235	0.00377487	0.00345738	0.0096176	0.0107997	0.0076437	0.00935367	0.00159447						3574	0.33447	0.343823
3572	0.0305426	0.0378977	0.0348302	0.0404597	0.0456761	0.0435042	3572	0.0344235	0.0432133	0.00262034	0.00369438	0.0099171	0.0077784	0.008674	0.00878983	0.00107404						3572	0.334423	0.343213
3570	0.0303585	0.0400429	0.0364672	0.0397314	0.0465007	0.0426373	3570	0.0356229	0.0429565	0.00339592	0.0048971	0.0093729	0.0064578	0.0061701	0.0073336	0.00177193						3570	0.335623	0.342956
3568	0.030618	0.0424611	0.039453	0.038179	0.0502518	0.0428848	3568	0.0375107	0.0437719	0.00608509	0.00615582	0.007561	0.0077907	0.0034318	0.00626117	0.00245299						3568	0.337511	0.343772
3566	0.0330654	0.0403537	0.0378075	0.0386289	0.0494878	0.0440881	3566	0.0370755	0.0440683	0.00542948	0.00369887	0.0055635	0.0091341	0.0062806	0.00699273	0.00188882						3566	0.337076	0.344068
3564	0.0327781	0.0357423	0.0343057	0.0397853	0.0452	0.0425773	3564	0.0342754	0.0425209	0.00270779	0.00148233	0.0070072	0.0094577	0.0082716	0.0082455	0.00122546						3564	0.334275	0.342521
3562	0.0303272	0.0355945	0.0355171	0.0394581	0.0466349	0.0423377	3562	0.0338129	0.0428102	0.00361166	0.00301898	0.0091309	0.0110404	0.0068206	0.0089973	0.00211307						3562	0.333813	0.34281
3560	0.0314311	0.0364273	0.0350392	0.0381263	0.0470351	0.0435913	3560	0.0342992	0.0429176	0.00449245	0.00257899	0.0066952	0.0106078	0.0085521	0.00861837	0.00195714						3560	0.334299	0.342918
3558	0.0320663	0.0372686	0.0349982	0.0366585	0.045858	0.0443967	3558	0.0347777	0.0423044	0.00494378	0.00260815	0.0045922	0.0085894	0.0093985	0.0075267	0.00257335						3558	0.334778	0.342304
3556	0.030613	0.0371048	0.0347493	0.0362561	0.0450296	0.04358	3556	0.0341557	0.0416219	0.0047031	0.00328636	0.0056431	0.0079248	0.0088307	0.0074662	0.00164254						3556	0.334156	0.341622
3554	0.0311756	0.0386504	0.0333858	0.0382158	0.0460077	0.0442925	3554	0.0344039	0.0428387	0.00409434	0.00384	0.0070402	0.0073573	0.0109067	0.00843473	0.00214665						3554	0.334404	0.342839
3552	0.0331762	0.0404753	0.0349129	0.0398715	0.0478	0.0447411	3552	0.0361881	0.0441375	0.00399856	0.00381299	0.0066953	0.0073247	0.0098282	0.0079494	0.00165724						3552	0.336188	0.344138
3550	0.0322862	0.0387844	0.0355525	0.0394632	0.0468092	0.0435717	3550	0.035541	0.0432814	0.0036816	0.00324912	0.007177	0.0080248	0.0080192	0.00774033	0.000487869						3550	0.335541	0.343281
3548	0.0304519	0.0380992	0.0352132	0.0375986	0.0481843	0.0456041	3548	0.0345881	0.0437957	0.0055197	0.00386178	0.0071467	0.0100851	0.0103909	0.00920757	0.0017913						3548	0.334588	0.343796
3546	0.0300475	0.0378629	0.0348793	0.036549	0.049533	0.0461069	3546	0.0342632	0.044063	0.00672899	0.00394395	0.0065015	0.0116701	0.0112276	0.00979973	0.00286491						3546	0.334263	0.344063
3544	0.0309632	0.0345567	0.0336485	0.0361908	0.0459553	0.0449345	3544	0.0330561	0.0423602	0.00536718	0.00186855	0.0052276	0.0113986	0.011286	0.00930407	0.00353077						3544	0.333056	0.34236
3542	0.0318371	0.0346776	0.0335669	0.0371599	0.0443452	0.044331	3542	0.0333605	0.0419454	0.00414434	0.00143145	0.0053228	0.0096676	0.0107641	0.00858483	0.00287771						3542	0.333361	0.341945
3540	0.0309236	0.0364884	0.0333674	0.0382694	0.0452005	0.0421968	3540	0.0335931	0.0418889	0.00347579	0.00278926	0.0073458	0.0087121	0.0088294	0.00829577	0.000824783						3540	0.333593	0.341889
3538	0.0304846	0.0374429	0.0334184	0.0380079	0.047135	0.0429785	3538	0.033782	0.0427071	0.0045696	0.00349337	0.0075233	0.0096921	0.0095601	0.00892517	0.00121584						3538	0.333782	0.342707
3536	0.0311476	0.0379969	0.0354086	0.0383728	0.0485944	0.0456723	3536	0.034851	0.0442132	0.0052647	0.00345852	0.0072252	0.0105975	0.0102637	0.00936213	0.00185815						3536	0.334851	0.344213
3534	0.0314535	0.0386068	0.0365463	0.0380338	0.0470091	0.0451922	3534	0.0355355	0.0434117	0.00474517	0.00368221	0.0065803	0.0084023	0.0086459	0.00787617	0.00112884						3534	0.335536	0.343412
3532	0.0315677	0.0396124	0.0358705	0.0369221	0.0465835	0.0437589	3532	0.0356835	0.0424215	0.00496761	0.00402561	0.0053544	0.0069711	0.0078884	0.00673797	0.00128299						3532	0.335684	0.342421
3530	0.0325495	0.0406658	0.0367934	0.0381502	0.0483176	0.0452011	3530	0.0366696	0.0438896	0.00520903	0.00405957	0.0056007	0.0076518	0.0084077	0.00722007	0.00145245						3530	0.33667	0.34389
3528	0.0330159	0.0410011	0.0371413	0.0392312	0.0477	0.0446656	3528	0.0370528	0.0438656	0.0042907	0.00399334	0.0062153	0.0066989	0.0075243	0.00681283	0.000661896						3528	0.337053	0.343866
3526	0.0312367	0.0404596	0.0353867	0.038908	0.0465517	0.0438635	3526	0.0356943	0.0431077	0.00387749	0.00461914	0.0076713	0.0060921	0.0084768	0.0074134	0.00121309						3526	0.335694	0.343108
3524	0.0306656	0.0398895	0.0338781	0.0383929	0.046921	0.0448147	3524	0.0348111	0.0433762	0.00444231	0.00468219	0.0077273	0.0070315	0.0109366	0.00856513	0.00208301						3524	0.334811	0.343376
3522	0.0326353	0.0388756	0.0343114	0.0398187	0.0472606	0.0452944	3522	0.0352741	0.0441246	0.0038564	0.00322962	0.0071834	0.008385	0.010983	0.00885047	0.0019421						3522	0.335274	0.344125
3520	0.0319532	0.0370559	0.0344387	0.040156	0.0467019	0.0449819	3520	0.0344826	0.0439466	0.00339354	0.00255163	0.0082028	0.009646	0.0105432	0.009464	0.00118077						3520	0.334483	0.343947
3518	0.0317001	0.0369274	0.0343563	0.0397076	0.0467976	0.0441958	3518	0.0343279	0.043567	0.00358658	0.00261377	0.0080075	0.0098702	0.0098395	0.00923907	0.00106668						3518	0.334328	0.343567
3516	0.0328961	0.0377315	0.0347299	0.0393179	0.0462107	0.0435714	3516	0.0351192	0.0430333	0.00347776	0.00244109	0.0064218	0.0084792	0.0088415	0.00791417	0.00130506						3516	0.335119	0.343033
3514	0.0321695	0.0381001	0.0359223	0.0382899	0.0470286	0.0438055	3514	0.0353973	0.0430413	0.00441918	0.00299995	0.0061204	0.0089285	0.0078832	0.00764403	0.00141925						3514	0.335397	0.343041
3512	0.0317201	0.0389188	0.0368248	0.0377144	0.0482979	0.0432496	3512	0.0358212	0.0430873	0.00529362	0.00370279	0.0059943	0.0093791	0.0064248	0.00726607	0.00184256						3512	0.335821	0.343087
3510	0.0328576	0.0390814	0.0363689	0.0366872	0.0485292	0.0441492	3510	0.0361026	0.0431219	0.00598747	0.00312043	0.0038296	0.0094478	0.0077803	0.00701923	0.00288539						3510	0.336103	0.343122
3508	0.0331986	0.0380397	0.0357252	0.0359231	0.0484453	0.0444052	3508	0.0356545	0.0429245	0.00639106	0.00242132	0.0027245	0.0104056	0.00868	0.00727003	0.00402999						3508	0.335654	0.342925
3506	0.0312092	0.0377327	0.0349278	0.0375286	0.0488056	0.0423508	3506	0.0346232	0.042895	0.00565816	0.0032724	0.0063194	0.0110729	0.007423	0.00827177	0.00248782						3506	0.334623	0.342895
3504	0.0297336	0.03851	0.0347387	0.0381437	0.0493487	0.0437445	3504	0.0343274	0.0437456	0.0056025	0.00440263	0.0084101	0.0108387	0.0090058	0.0094182	0.00126573						3504	0.334327	0.343746
3502	0.0318574	0.0388336	0.0352602	0.037708	0.0470149	0.0450688	3502	0.0353171	0.0432639	0.00490896	0.00348845	0.0058506	0.0081813	0.0098086	0.00794683	0.00198939						3502	0.335317	0.343264
3500	0.0327937	0.036947	0.0349939	0.0380163	0.0444284	0.0433059	3500	0.0349115	0.0419169	0.0034243	0.00207787	0.0052226	0.0074814	0.008312	0.00700533	0.00159877						3500	0.334912	0.341917
3498	0.0324525	0.037192	0.0352334	0.0384954	0.0454837	0.0429108	3498	0.0349593	0.0422966	0.0035344	0.00238161	0.0060429	0.0082917	0.0076774	0.00733733	0.00116233						3498	0.334959	0.342297
3496	0.0330694	0.0383031	0.0356129	0.0393977	0.047715	0.0434041	3496	0.0356618	0.0435056	0.00415958	0.00261719	0.0063283	0.0094119	0.0077912	0.0078438	0.00154247						3496	0.335662	0.343506
3494	0.0330667	0.0385363	0.0363483	0.0402341	0.0492764	0.0441488	3494	0.0359838	0.0445531	0.00453469	0.00275296	0.0071674	0.0107401	0.0078005	0.00856933	0.0019064						3494	0.335984	0.344553
3492	0.0323689	0.0385414	0.0368883	0.0402365	0.0499988	0.0445386	3492	0.0359329	0.0449246	0.00489259	0.00319524	0.0078676	0.0114574	0.0076503	0.00899177	0.00213806						3492	0.335933	0.344925
3490	0.0306449	0.0383118	0.0356609	0.0399488	0.0483397	0.0432458	3490	0.0348725	0.0438448	0.0042274	0.00389377	0.0093039	0.0100279	0.0075849	0.00897223	0.00125482						3490	0.334873	0.343845
3488	0.0313242	0.0393427	0.0358105	0.0407151	0.0474164	0.0438322	3488	0.0354925	0.0439879	0.00335336	0.0040187	0.0093909	0.0080737	0.0080217	0.00849543	0.000775933						3488	0.335492	0.343988
3486	0.0330991	0.0399365	0.0357984	0.0403348	0.0483325	0.0449696	3486	0.036278	0.0445456	0.00401567	0.00344384	0.0072357	0.008396	0.0091712	0.00826763	0.000974114						3486	0.336278	0.344546
3484	0.0321313	0.0396218	0.0340841	0.0381489	0.047225	0.0438291	3484	0.0352791	0.0430677	0.00458571	0.0038856	0.0060176	0.0076032	0.009745	0.0077886	0.0018706						3484	0.335279	0.343068
3482	0.0308995	0.0387289	0.0342968	0.0360027	0.045957	0.0438658	3482	0.0346417	0.0419418	0.00524864	0.00392608	0.0051032	0.0072281	0.009569	0.0073001	0.00223377						3482	0.334642	0.341942
3480	0.0330059	0.0393313	0.0358173	0.0368498	0.0469404	0.0450076	3480	0.0360515	0.0429326	0.00535577	0.0031692	0.0038439	0.0076091	0.0091903	0.0068811	0.00274654						3480	0.336052	0.342933
3478	0.0326342	0.0398967	0.0348009	0.0381432	0.0476399	0.0446617	3478	0.0357773	0.0434816	0.00485709	0.0037284	0.005509	0.0077432	0.0098608	0.00770433	0.00217616						3478	0.335777	0.343482
3476	0.0311817	0.0386955	0.0334265	0.0386194	0.0486329	0.043649	3476	0.0344346	0.0436338	0.00500677	0.003857	0.0074377	0.0099374	0.0102225	0.0091992	0.00153215						3476	0.334435	0.343634
3474	0.0322619	0.0375892	0.0339979	0.0393781	0.0494774	0.0425929	3474	0.0346163	0.0438161	0.00515957	0.00271696	0.0071162	0.0118882	0.008595	0.0091998	0.00244281						3474	0.334616	0.343816
3472	0.0336803	0.0370763	0.0348513	0.0400709	0.0488285	0.0431272	3472	0.0352026	0.0440089	0.00444487	0.00172505	0.0063906	0.0117522	0.0082759	0.00880623	0.00271986						3472	0.335203	0.344009
3470	0.0353391	0.0385914	0.0367675	0.0407963	0.049274	0.0450984	3470	0.0368993	0.0450562	0.00423901	0.00163015	0.0054572	0.0106826	0.0083309	0.0081569	0.00261704						3470	0.336899	0.345056
3468	0.0369807	0.0408652	0.0387692	0.0419655	0.0517332	0.0462212	3468	0.0388717	0.04664	0.0048973	0.00194428	0.0049848	0.010868	0.007452	0.00776827	0.00295432						3468	0.338872	0.34664
3466	0.0368253	0.0413608	0.0390945	0.0418825	0.0524354	0.0464997	3466	0.0390935	0.0469392	0.00529016	0.00226775	0.0050572	0.0110746	0.0074052	0.00784567	0.00303278						3466	0.339094	0.346939
3464	0.0368323	0.0421931	0.039124	0.0409836	0.0523755	0.0472043	3464	0.0393831	0.0468545	0.005704	0.00268978	0.0041513	0.0101824	0.0080803	0.00747133	0.00306132						3464	0.339383	0.346854
3462	0.0367281	0.0435793	0.0389105	0.0412629	0.053037	0.0470693	3462	0.0397393	0.0471231	0.00588723	0.00349999	0.0045348	0.0094577	0.0081588	0.00738377	0.00255132						3462	0.339739	0.347123
3460	0.0364622	0.0425339	0.0382961	0.0423508	0.0511586	0.046322	3460	0.0390974	0.0466105	0.00441098	0.00311415	0.0058886	0.0086247	0.0080259	0.00751307	0.00143834						3460	0.339097	0.34661
3458	0.0374651	0.042711	0.0388926	0.042613	0.0501047	0.0478384	3458	0.0396896	0.046852	0.00384202	0.00271224	0.0051479	0.0073937	0.0089458	0.00716247	0.00190948						3458	0.33969	0.346852
3456	0.0363642	0.0434914	0.039253	0.0417358	0.0506581	0.0481733	3456	0.0397029	0.0468557	0.00460476	0.00358483	0.0053716	0.0071667	0.0089203	0.00715287	0.00177439						3456	0.339703	0.346856
3454	0.035292	0.043216	0.038567	0.0414018	0.0503059	0.0484157	3454	0.039025	0.0467078	0.00469132	0.0039818	0.0061098	0.0070899	0.0098487	0.0076828	0.00193868						3454	0.339025	0.346708
3452	0.035584	0.0421387	0.0386673	0.0412773	0.0494204	0.049833	3452	0.0387967	0.0468436	0.00482494	0.00327926	0.0056933	0.0072817	0.0111657	0.0080469	0.0028153						3452	0.338797	0.346844
3450	0.0358476	0.0412814	0.0401543	0.0420916	0.0502154	0.0495723	3450	0.0390944	0.0472931	0.00451609	0.00286776	0.006244	0.008934	0.009418	0.00819867	0.00171						3450	0.339094	0.347293
3448	0.036019	0.0426706	0.0410923	0.0434722	0.0530324	0.048775	3448	0.0399273	0.0484265	0.00478962	0.00347547	0.0074532	0.0103618	0.0076827	0.00849923	0.00161711						3448	0.339927	0.348427
3446	0.0366751	0.0438145	0.0403591	0.0447615	0.0541441	0.0493297	3446	0.0402829	0.0494118	0.00469184	0.00357031	0.0080864	0.0103296	0.0089706	0.00912887	0.00112994						3446	0.340283	0.349412
3444	0.0364138	0.0431194	0.0391083	0.0442374	0.0534976	0.0493753	3444	0.0395472	0.0490368	0.00463937	0.00337427	0.0078236	0.0103782	0.010267	0.0094896	0.00144387						3444	0.339547	0.349037
3442	0.0366557	0.0437469	0.041152	0.0441251	0.054399	0.0487862	3442	0.0405182	0.0491034	0.00514429	0.00358783	0.0074694	0.0106521	0.0076342	0.00858523	0.00179185						3442	0.340518	0.349103
3440	0.0387446	0.0448305	0.0433207	0.0452166	0.0556152	0.0484791	3440	0.0422986	0.0497703	0.00531819	0.00316908	0.006472	0.0107847	0.0051584	0.0074717	0.00294336						3440	0.342299	0.34977
3438	0.0415018	0.0463794	0.0440155	0.0472771	0.0564444	0.050649	3438	0.0439656	0.0514568	0.00463673	0.00243918	0.0057753	0.010065	0.0066335	0.00749127	0.00226985						3438	0.343966	0.351457
3436	0.0429145	0.0482598	0.0450249	0.0491952	0.0563399	0.0532414	3436	0.0453997	0.0529255	0.00358281	0.00269229	0.0062807	0.0080801	0.0082165	0.00752577	0.00108041						3436	0.3454	0.352926
3434	0.0438367	0.0481896	0.0454698	0.0506855	0.057533	0.0543358	3434	0.045832	0.0541848	0.00342625	0.00219894	0.0068488	0.0093434	0.008866	0.00835273	0.00132414						3434	0.345832	0.354185
3432	0.0435579	0.0479297	0.0443983	0.051375	0.0581492	0.0532009	3432	0.0452953	0.0542417	0.00350498	0.00231983	0.0078171	0.0102195	0.0088026	0.0089464	0.00120764						3432	0.345295	0.354242
3430	0.0443537	0.0504785	0.0453177	0.0513879	0.0583302	0.0535232	3430	0.0467166	0.0544138	0.0035558	0.00329333	0.0070342	0.0078517	0.0082055	0.00769713	0.000600753						3430	0.346717	0.354414
3428	0.0456081	0.0527386	0.0476472	0.0519168	0.059817	0.0541654	3428	0.0486646	0.0552997	0.00407042	0.00367252	0.0063087	0.0070784	0.0065182	0.0066351	0.000397943						3428	0.348665	0.3553
3426	0.0452697	0.0510457	0.0472672	0.0530942	0.0602991	0.0534065	3426	0.0478609	0.0555999	0.00407259	0.00293341	0.0078245	0.0092534	0.0061393	0.00773907	0.00155881						3426	0.347861	0.3556
3424	0.0455869	0.0499973	0.0473123	0.0530784	0.0601221	0.0543474	3424	0.0476322	0.0558493	0.00375436	0.00222253	0.0074915	0.0101248	0.0070351	0.00821713	0.00166777						3424	0.347632	0.355849
3422	0.0457285	0.052095	0.0488356	0.0533219	0.0621513	0.0566232	3422	0.0488864	0.0573655	0.00446125	0.00318355	0.0075934	0.0100563	0.0077876	0.0084791	0.00136934						3422	0.348886	0.357365
3420	0.0445597	0.0532504	0.0487936	0.0544184	0.0635833	0.0586553	3420	0.0488679	0.0588857	0.00458679	0.00434583	0.0098587	0.0103329	0.0098617	0.0100178	0.000272918						3420	0.348868	0.358886
3418	0.0448944	0.0529072	0.0486246	0.0563952	0.0641445	0.0609364	3418	0.0488087	0.060492	0.00389371	0.00400957	0.0115008	0.0112373	0.0123118	0.0116833	0.000560015						3418	0.348809	0.360492
3416	0.0475426	0.0526696	0.0500879	0.0579236	0.0666998	0.0623713	3416	0.0501	0.0623316	0.00438823	0.00256352	0.010381	0.0140302	0.0122834	0.0122315	0.00182515						3416	0.3501	0.362332
3414	0.0509726	0.0538507	0.0517117	0.0604086	0.068842	0.0644111	3414	0.0521783	0.0645539	0.00421851	0.00149472	0.009436	0.0149913	0.0126994	0.0123756	0.00279177						3414	0.352178	0.364554
3412	0.0528955	0.0559049	0.0526537	0.0626073	0.069949	0.0662007	3412	0.053818	0.0662523	0.00367112	0.00181132	0.0097118	0.0140441	0.013547	0.0124343	0.00237082						3412	0.353818	0.366252
3410	0.0532689	0.0578869	0.0533903	0.0632122	0.0711345	0.0668591	3410	0.0548487	0.0670686	0.0039653	0.00263186	0.0099433	0.0132476	0.0134688	0.0122199	0.00197469						3410	0.354849	0.367069
3408	0.0539513	0.0593253	0.0547693	0.064732	0.0726297	0.0674135	3408	0.0560153	0.0682584	0.00401607	0.00289558	0.0107807	0.0133044	0.0126442	0.0122431	0.00130879						3408	0.356015	0.368258
3406	0.0549288	0.0607478	0.0576173	0.0662765	0.0747751	0.0691455	3406	0.0577646	0.0700657	0.00432338	0.0029123	0.0113477	0.0140273	0.0115282	0.0123011	0.00149768						3406	0.357765	0.370066
3404	0.0556038	0.0627857	0.0595339	0.0677805	0.077168	0.0720928	3404	0.0593078	0.0723471	0.00469891	0.00359628	0.0121767	0.0143823	0.0125589	0.0130393	0.00117867						3404	0.359308	0.372347
3402	0.0561742	0.0646937	0.0595835	0.0699839	0.0790311	0.0753095	3402	0.0601505	0.0747748	0.00454724	0.00428796	0.0138097	0.0143374	0.015726	0.0146244	0.000989855						3402	0.36015	0.374775
3400	0.0559875	0.0651338	0.0600484	0.0700282	0.0805063	0.0772224	3400	0.0603899	0.075919	0.00535928	0.0045827	0.0140407	0.0153725	0.017174	0.0155291	0.00157251						3400	0.36039	0.375919
3398	0.0574284	0.0665076	0.0620391	0.071443	0.081251	0.0777236	3398	0.0619917	0.0768059	0.00496799	0.00453979	0.0140146	0.0147434	0.0156845	0.0148142	0.000837196						3398	0.361992	0.376806
3396	0.0607016	0.0679271	0.0649383	0.0747345	0.0814914	0.0787667	3396	0.0645223	0.0783309	0.00339947	0.00363067	0.0140329	0.0135643	0.0138284	0.0138085	0.000234931						3396	0.364522	0.378331
3394	0.0621909	0.068499	0.0663948	0.076595	0.0832927	0.0806517	3394	0.0656949	0.0801798	0.00337369	0.00321176	0.0144041	0.0147937	0.0142569	0.0144849	0.000277372						3394	0.365695	0.38018
3392	0.0625267	0.0685295	0.0658958	0.07752	0.0857096	0.0824108	3392	0.0656507	0.0818801	0.00412051	0.0030089	0.0149933	0.0171801	0.016515	0.0162295	0.00112101						3392	0.365651	0.38188
3390	0.0640548	0.0684832	0.065547	0.07751	0.0867136	0.0830355	3390	0.0660283	0.0824197	0.0046326	0.0022531	0.0134552	0.0182304	0.0174885	0.0163914	0.00256971						3390	0.366028	0.38242
3388	0.065638	0.0694951	0.0671019	0.0790195	0.0871678	0.0828649	3388	0.0674117	0.0830174	0.00407629	0.00194712	0.0133815	0.0176727	0.015763	0.0156057	0.00214992						3388	0.367412	0.383017
3386	0.0657957	0.0716367	0.0686221	0.081415	0.0882014	0.0835981	3386	0.0686848	0.0844048	0.00346438	0.00292101	0.0156193	0.0165647	0.014976	0.01572	0.000799123						3386	0.368685	0.384405
3384	0.0658486	0.0724839	0.0684101	0.082006	0.0875574	0.0838308	3384	0.0689142	0.0844647	0.00282947	0.00334625	0.0161574	0.0150735	0.0154207	0.0155505	0.000553491						3384	0.368914	0.384465
3382	0.0670163	0.0718942	0.0692408	0.0819252	0.0882755	0.0841352	3382	0.0693838	0.0847786	0.00322368	0.00244209	0.0149089	0.0163813	0.0148944	0.0153949	0.000854307						3382	0.369384	0.384779
3380	0.0674316	0.0742313	0.0712014	0.0823011	0.0901099	0.0863166	3380	0.0709548	0.0862425	0.00390493	0.00340655	0.0148695	0.0158786	0.0151152	0.0152878	0.000526218						3380	0.370955	0.386243
3378	0.0670621	0.0763082	0.0715593	0.0828983	0.0905531	0.0861246	3378	0.0716432	0.0865253	0.0038431	0.00462362	0.0158362	0.0142449	0.0145653	0.0148821	0.000841633						3378	0.371643	0.386525
3376	0.0662427	0.0758738	0.0704497	0.0839702	0.090728	0.0844928	3376	0.0708554	0.086397	0.00375985	0.00482835	0.0177275	0.0148542	0.0140431	0.0155416	0.001936						3376	0.370855	0.386397
3374	0.0664977	0.0751973	0.069663	0.0832947	0.08994	0.0846235	3374	0.0704527	0.0859527	0.00351641	0.00440323	0.016797	0.0147427	0.0149605	0.0155001	0.00112844						3374	0.370453	0.385953
3372	0.0683106	0.0747713	0.0699359	0.082495	0.0901611	0.0863252	3372	0.0710059	0.0863271	0.00383305	0.00336064	0.0141844	0.0153898	0.0163893	0.0153212	0.00110405						3372	0.371006	0.386327
3370	0.0688709	0.0749412	0.071114	0.081698	0.0906904	0.0877154	3370	0.071642	0.0867013	0.00458117	0.00306941	0.0128271	0.0157492	0.0166014	0.0150592	0.00197949						3370	0.371642	0.386701
3368	0.0687718	0.0759133	0.0724787	0.0816397	0.0896758	0.0873054	3368	0.0723879	0.086207	0.00412912	0.00357162	0.0128679	0.0137625	0.0148267	0.013819	0.000980623						3368	0.372388	0.386207
3366	0.0702928	0.0769353	0.0726539	0.0825255	0.0897857	0.0865413	3366	0.073294	0.0862842	0.00363692	0.00336719	0.0122327	0.0128504	0.0138874	0.0129902	0.000836157						3366	0.373294	0.386284
3364	0.0704253	0.0767682	0.0708022	0.0826067	0.090099	0.0853653	3364	0.0726652	0.0860237	0.00378929	0.00355827	0.0121814	0.0133308	0.0145631	0.0133584	0.00119109						3364	0.372665	0.386024
3362	0.0697742	0.0760348	0.069464	0.0823566	0.0904769	0.08459	3362	0.0717577	0.0858078	0.0041949	0.00370735	0.0125824	0.0144421	0.015126	0.0140502	0.00131631						3362	0.371758	0.385808
3360	0.0694457	0.0751669	0.0698674	0.081643	0.0896696	0.0845525	3360	0.0714933	0.0852884	0.00406358	0.00318838	0.0121973	0.0145027	0.0146851	0.013795	0.00138668						3360	0.371493	0.385288
3358	0.0690067	0.0752357	0.0712464	0.0818235	0.0887491	0.0849515	3358	0.0718296	0.0851747	0.00346819	0.00315519	0.0128168	0.0135134	0.0137051	0.0133451	0.000467454						3358	0.37183	0.385175
3356	0.0689454	0.0757532	0.0718495	0.0810346	0.0890524	0.0840139	3356	0.0721827	0.0847003	0.00405273	0.00341611	0.0120892	0.0132992	0.0121644	0.0125176	0.000677929						3356	0.372183	0.3847
3354	0.0680187	0.0754646	0.0701772	0.079212	0.0878178	0.0827696	3354	0.0712202	0.0832665	0.00432436	0.00383095	0.0111933	0.0123532	0.0125924	0.0120463	0.000748339						3354	0.37122	0.383266
3352	0.0676204	0.074828	0.069219	0.0791994	0.0865132	0.0833729	3352	0.0705558	0.0830285	0.00366904	0.00378519	0.011579	0.0116852	0.0141539	0.0124727	0.00145693						3352	0.370556	0.383028
3350	0.0683106	0.0749237	0.069853	0.0803476	0.0878539	0.083432	3350	0.0710291	0.0838778	0.00377296	0.00345987	0.012037	0.0129302	0.013579	0.0128487	0.000774221						3350	0.371029	0.383878
3348	0.0689232	0.0748594	0.0704339	0.0799579	0.0888769	0.0824057	3348	0.0714055	0.0837468	0.00460827	0.00308506	0.0110347	0.0140175	0.0119718	0.0123413	0.00152535						3348	0.371405	0.383747
3346	0.0692941	0.0740693	0.0707963	0.079824	0.0889699	0.0833296	3346	0.0713866	0.0840412	0.00461428	0.00244171	0.0105299	0.0149006	0.0125333	0.0126546	0.00218787						3346	0.371387	0.384041
3344	0.0698671	0.0744195	0.0707952	0.0809539	0.088296	0.0842297	3344	0.0716939	0.0844932	0.00367814	0.00240559	0.0110868	0.0138765	0.0134345	0.0127993	0.00149942						3344	0.371694	0.384493
3342	0.0694531	0.0740851	0.0703345	0.0813165	0.0868955	0.0825128	3342	0.0712909	0.0835749	0.00293724	0.00245965	0.0118634	0.0128104	0.0121783	0.012284	0.000482273						3342	0.371291	0.383575
3340	0.0680005	0.0733287	0.0697046	0.0806922	0.0860439	0.0817361	3340	0.0703446	0.0828241	0.00283689	0.00272114	0.0126917	0.0127152	0.0120315	0.0124795	0.000388128						3340	0.370345	0.382824
3338	0.0676567	0.074014	0.0695021	0.079942	0.0860747	0.0816336	3338	0.0703909	0.0825501	0.00316741	0.00327053	0.0122853	0.0120607	0.0121315	0.0121592	0.000114828						3338	0.370391	0.38255
3336	0.0677864	0.0736043	0.0694648	0.0787816	0.0857648	0.0801862	3336	0.0702852	0.0815775	0.00369366	0.00299445	0.0109952	0.0121605	0.0107214	0.0112924	0.000764188						3336	0.370285	0.381578
3334	0.0669073	0.0729824	0.0690409	0.0771515	0.0848484	0.0795793	3334	0.0696435	0.0805264	0.00393488	0.00308206	0.0102442	0.011866	0.0105384	0.0108829	0.000864032						3334	0.369644	0.380526
3332	0.0660077	0.0733781	0.0687917	0.0767296	0.0848105	0.0804338	3332	0.0693925	0.080658	0.00404511	0.00372175	0.0107219	0.0114324	0.0116421	0.0112655	0.000482278						3332	0.369393	0.380658
3330	0.0660159	0.0724922	0.0682718	0.077912	0.0842689	0.0806845	3330	0.0689266	0.0809551	0.00318708	0.00328743	0.0118961	0.0117767	0.0124127	0.0120285	0.00033804						3330	0.368927	0.380955
3328	0.0664692	0.0708974	0.0673525	0.0783942	0.082268	0.0804327	3328	0.0682397	0.080365	0.00193779	0.00234363	0.011925	0.0113706	0.0130802	0.0121253	0.000872217						3328	0.36824	0.380365
3326	0.0649089	0.0696614	0.0667349	0.0767784	0.0810048	0.0791815	3326	0.0671017	0.0789882	0.00211982	0.00239739	0.0118695	0.0113434	0.0124466	0.0118865	0.000551796						3326	0.367102	0.378988
3324	0.063149	0.0689727	0.0663054	0.07499	0.0810716	0.0778217	3324	0.0661424	0.0779611	0.0030432	0.00291527	0.011841	0.0120989	0.0115163	0.0118187	0.000291938						3324	0.366142	0.377961
3322	0.0634488	0.068729	0.0650752	0.0736041	0.0810852	0.0770135	3322	0.065751	0.0772343	0.00374543	0.00270419	0.0101553	0.0123562	0.0119383	0.0114833	0.00116888						3322	0.365751	0.377234
3320	0.0624939	0.0683861	0.064614	0.0717953	0.0802829	0.07648	3320	0.0651647	0.0761861	0.00425143	0.00298445	0.0093014	0.0118968	0.011866	0.0110214	0.00148964						3320	0.365165	0.376186
3318	0.0611527	0.0679876	0.0652304	0.0715249	0.0789686	0.0757666	3318	0.0647902	0.07542	0.00373393	0.00343864	0.0103722	0.010981	0.0105362	0.0106298	0.000315008						3318	0.36479	0.37542
3316	0.0599632	0.067183	0.064318	0.0718797	0.0786506	0.0744992	3316	0.0638214	0.0750098	0.00341421	0.00363543	0.0119165	0.0114676	0.0101812	0.0111884	0.000900704						3316	0.363821	0.37501
3314	0.0593379	0.0664363	0.0633539	0.0708429	0.0784112	0.0743931	3314	0.0630427	0.0745491	0.00378656	0.00355942	0.011505	0.0119749	0.0110392	0.0115064	0.000467851						3314	0.363043	0.374549
3312	0.0590774	0.0659075	0.062864	0.0698401	0.0769261	0.0754732	3312	0.0626163	0.0740798	0.00374286	0.00342178	0.0107627	0.0110186	0.0126092	0.0114635	0.00100042						3312	0.362616	0.37408
3310	0.0578881	0.0648234	0.0615466	0.0693111	0.0758114	0.0750048	3310	0.0614194	0.0733758	0.00354313	0.0034694	0.011423	0.010988	0.0134582	0.0119564	0.00131866						3310	0.361419	0.373376
3308	0.0563905	0.062879	0.0601444	0.0679866	0.0754387	0.0723783	3308	0.0598046	0.0719345	0.00374582	0.00325757	0.0115961	0.0125597	0.0122339	0.0121299	0.000490146						3308	0.359805	0.371935
3306	0.0554455	0.0617353	0.0593738	0.0667673	0.0741022	0.0701826	3306	0.0588515	0.0703507	0.00367034	0.00317726	0.0113218	0.0123669	0.0108088	0.0114992	0.000794049						3306	0.358852	0.370351
3304	0.0552107	0.0613578	0.058484	0.0663562	0.0732614	0.0701086	3304	0.0583508	0.0699087	0.00345694	0.00307571	0.0111455	0.0119036	0.0116246	0.0115579	0.000383426						3304	0.358351	0.369909
3302	0.0550522	0.0611848	0.0587928	0.0663584	0.0729866	0.0705512	3302	0.0583433	0.0699654	0.0033527	0.00309092	0.0113062	0.0118018	0.0117584	0.0116221	0.000274465						3302	0.358343	0.369965
3300	0.053254	0.0600153	0.058149	0.0642602	0.0720653	0.0700643	3300	0.0571394	0.0687966	0.00405403	0.00349188	0.0110062	0.01205	0.0119153	0.0116572	0.000567762						3300	0.357139	0.368797
3298	0.0524095	0.058218	0.055969	0.0615876	0.0708616	0.0683634	3298	0.0555322	0.0669375	0.0047986	0.00292879	0.0091781	0.0126436	0.0123944	0.0114054	0.00193289						3298	0.355532	0.366938
3296	0.052983	0.0573391	0.055486	0.0611283	0.0704434	0.0667359	3296	0.0552694	0.0661025	0.00468974	0.00218612	0.0081453	0.0131043	0.0112499	0.0108332	0.00250563						3296	0.355269	0.366103
3294	0.0519679	0.0569051	0.0555083	0.0610011	0.06994	0.0656804	3294	0.0547938	0.0655405	0.00447109	0.00254498	0.0090332	0.0130349	0.0101721	0.0107467	0.00206181						3294	0.354794	0.36554
3292	0.0506272	0.0560693	0.0542135	0.0599913	0.0684452	0.0638576	3292	0.0536367	0.064098	0.00423208	0.00276653	0.0093641	0.0123759	0.0096441	0.0104614	0.00166393						3292	0.353637	0.364098
3290	0.0503283	0.0557306	0.0540904	0.0599817	0.0677621	0.0639159	3290	0.0533831	0.0638866	0.00389028	0.00276973	0.0096534	0.0120315	0.0098255	0.0105035	0.00132611						3290	0.353383	0.363887
3288	0.0489739	0.0553599	0.0531898	0.0589934	0.0664369	0.0642554	3288	0.0525079	0.0632286	0.00382651	0.00324716	0.0100195	0.011077	0.0110656	0.0107207	0.000607284						3288	0.352508	0.363229
3286	0.0480438	0.0543754	0.0515473	0.0578034	0.0645821	0.0625358	3286	0.0513222	0.0616404	0.00347692	0.0031718	0.0097596	0.0102067	0.0109885	0.0103183	0.000622						3286	0.351322	0.36164
3284	0.0480468	0.0533128	0.0511859	0.0574253	0.063537	0.0614411	3284	0.0508485	0.0608011	0.0031057	0.00264916	0.0093785	0.0102242	0.0102552	0.00995263	0.000497456						3284	0.350849	0.360801
3282	0.0476038	0.0524214	0.0509232	0.0562166	0.0628735	0.0607468	3282	0.0503161	0.0599456	0.0034	0.0024655	0.0086128	0.0104521	0.0098236	0.0096295	0.000934886						3282	0.350316	0.359946
3280	0.0470343	0.0521822	0.0498745	0.0558159	0.0621331	0.0603937	3280	0.049697	0.0594476	0.00326315	0.00257854	0.0087816	0.0099509	0.0105192	0.00975057	0.000885953						3280	0.349697	0.359448
3278	0.0463047	0.051901	0.049364	0.0559888	0.0616492	0.0604362	3278	0.0491899	0.0593581	0.00298024	0.00280221	0.0096841	0.0097482	0.0110722	0.0101682	0.000783572						3278	0.34919	0.359358
3276	0.0459459	0.0518448	0.0502576	0.0554843	0.0616356	0.0601306	3276	0.0493494	0.0590835	0.00320655	0.00305251	0.0095384	0.0097908	0.009873	0.00973407	0.000174365						3276	0.349349	0.359083
3274	0.045894	0.051612	0.0499368	0.0547386	0.0612025	0.0593513	3274	0.0491476	0.0584308	0.00332881	0.00293956	0.0088446	0.0095905	0.0094145	0.0092832	0.000389899						3274	0.349148	0.358431
3272	0.045776	0.0513333	0.0484122	0.0546127	0.0610753	0.059439	3272	0.0485072	0.0583757	0.00335996	0.00277987	0.0088367	0.009742	0.0110268	0.0098685	0.00110052						3272	0.348507	0.358376
3270	0.0462399	0.0515819	0.0470754	0.0546831	0.0613946	0.060162	3270	0.0482991	0.0587466	0.00357262	0.00287355	0.0084432	0.0098127	0.0130866	0.0104475	0.0023859						3270	0.348299	0.358747
3268	0.0457778	0.0512194	0.04648	0.0539178	0.0607235	0.0595083	3268	0.0478257	0.0580499	0.00362969	0.0029599	0.00814	0.0095041	0.0130283	0.0102241	0.00252244						3268	0.347826	0.35805
3266	0.0449897	0.0500364	0.0473585	0.0536917	0.0599806	0.057969	3266	0.0474615	0.0572138	0.00321175	0.00252493	0.008702	0.0099442	0.0106105	0.00975223	0.000968623						3266	0.347462	0.357214
3264	0.0453268	0.0493652	0.0483896	0.0538012	0.0594746	0.056637	3264	0.0476939	0.0566376	0.0028367	0.00210718	0.0084744	0.0101094	0.0082474	0.00894373	0.00101586						3264	0.347694	0.356638
3262	0.0445885	0.0496347	0.0478135	0.0529033	0.0589142	0.0559381	3262	0.0473456	0.0559185	0.0030055	0.00255544	0.0083148	0.0092795	0.0081246	0.00857297	0.000619222						3262	0.347346	0.355919
3260	0.0431202	0.0499253	0.0470898	0.0521135	0.0593325	0.0561717	3260	0.0467118	0.0558726	0.00361878	0.00341826	0.0089933	0.0094072	0.0090819	0.0091608	0.000217939						3260	0.346712	0.355873
3258	0.0420403	0.0489722	0.0457497	0.0512744	0.0591028	0.0556765	3258	0.0455874	0.0553512	0.00392432	0.0034688	0.0092341	0.0101306	0.0099268	0.00976383	0.000469943						3258	0.345587	0.355351
3256	0.0415844	0.0476185	0.0446726	0.0499999	0.0589719	0.0543569	3256	0.0446252	0.0544429	0.00448662	0.00301733	0.0084155	0.0113534	0.0096843	0.00981773	0.00147349						3256	0.344625	0.354443
3254	0.0421136	0.046939	0.0455065	0.0497143	0.0578501	0.0534341	3254	0.044853	0.0536662	0.00407286	0.00247818	0.0076007	0.0109111	0.0079276	0.00881313	0.00182423						3254	0.344853	0.353666
3252	0.0425351	0.0471116	0.0458181	0.0502339	0.0568947	0.0538011	3252	0.0451549	0.0536432	0.00333321	0.00235922	0.0076988	0.0097831	0.007983	0.0084883	0.0011303						3252	0.345155	0.353643
3250	0.0421237	0.0472368	0.0446628	0.0502446	0.0572496	0.0547289	3250	0.0446744	0.0540744	0.00354807	0.00255657	0.0081209	0.0100128	0.0100661	0.00939993	0.001108						3250	0.344674	0.354074
3248	0.0417005	0.0467663	0.0442515	0.0498767	0.0562323	0.0555446	3248	0.0442394	0.0538845	0.00348788	0.00253292	0.0081762	0.009466	0.0112931	0.0096451	0.00156615						3248	0.344239	0.353885
3246	0.0401541	0.0459309	0.0445726	0.0486893	0.054436	0.0546902	3246	0.0435525	0.0526052	0.00339362	0.00302047	0.0085352	0.0085051	0.0101176	0.00905263	0.000922411						3246	0.343553	0.352605
3244	0.0387163	0.045103	0.0444151	0.0474753	0.0537605	0.0535349	3244	0.0427448	0.0515902	0.00356542	0.0035057	0.008759	0.0086575	0.0091198	0.00884543	0.000242968						3244	0.342745	0.35159
3242	0.0387836	0.0449795	0.0441182	0.0470225	0.0544069	0.0534381	3242	0.0426271	0.0516225	0.00401306	0.00335631	0.0082389	0.0094274	0.0093199	0.0089954	0.000657349						3242	0.342627	0.351623
3240	0.0395803	0.0454048	0.0442652	0.0481132	0.0553545	0.053889	3240	0.0430834	0.0524522	0.00382849	0.00308685	0.0085329	0.0099497	0.0096238	0.0093688	0.000742024						3240	0.343083	0.352452
3238	0.0388295	0.0443933	0.0443968	0.0485221	0.054198	0.0536245	3238	0.0425399	0.0521149	0.00312461	0.00321327	0.0096926	0.0098047	0.0092277	0.009575	0.000305949						3238	0.34254	0.352115
3236	0.0376882	0.0435392	0.0432937	0.0477314	0.052083	0.052319	3236	0.041507	0.0507111	0.00258322	0.00330948	0.0100432	0.0085438	0.0090253	0.0092041	0.000765524						3236	0.341507	0.350711
3234	0.0378153	0.0441228	0.0415331	0.0476841	0.0518758	0.0513208	3234	0.0411571	0.0502936	0.00227684	0.00317052	0.0098688	0.007753	0.0097877	0.0091365	0.00119883						3234	0.341157	0.350294
3232	0.039019	0.0445291	0.0404967	0.0477714	0.0532215	0.0508661	3232	0.0413483	0.0506197	0.00273339	0.00285205	0.0087524	0.0086924	0.0103694	0.0092714	0.000951369						3232	0.341348	0.35062
3230	0.0387694	0.0440433	0.0403581	0.0473599	0.0535566	0.0513235	3230	0.0410569	0.0507467	0.00313836	0.00270551	0.0085905	0.0095133	0.0109654	0.00968973	0.00119724						3230	0.341057	0.350747
3228	0.0369233	0.0432565	0.0411376	0.0465597	0.0528871	0.0520369	3228	0.0404391	0.0504946	0.00343411	0.00322386	0.0096364	0.0096306	0.0108993	0.0100554	0.000730816						3228	0.340439	0.350495
3226	0.0369124	0.0433442	0.0418943	0.0466616	0.053164	0.051796	3226	0.040717	0.0505405	0.00342818	0.00337366	0.0097492	0.0098198	0.0099017	0.00982357	7.63197e-05						3226	0.340717	0.350541
3224	0.0372556	0.0429676	0.0414987	0.0468421	0.0528269	0.051304	3224	0.040574	0.0503243	0.00311035	0.00296616	0.0095865	0.0098593	0.0098053	0.00975037	0.000144458						3224	0.340574	0.350324
3222	0.0371147	0.0431364	0.0409497	0.0466292	0.0520647	0.0516943	3222	0.0404003	0.0501294	0.00303691	0.00304822	0.0095145	0.0089283	0.0107446	0.00972913	0.000926977						3222	0.3404	0.350129
3220	0.0376361	0.0441254	0.0408707	0.0462673	0.0515803	0.050999	3220	0.0408774	0.0496155	0.00291419	0.00324466	0.0086312	0.0074549	0.0101283	0.00873813	0.0013399						3220	0.340877	0.349616
3218	0.0377449	0.0430132	0.0402948	0.0446341	0.0507236	0.0499702	3218	0.040351	0.0484426	0.00331973	0.0026346	0.0068892	0.0077104	0.0096754	0.00809167	0.0014317						3218	0.340351	0.348443
3216	0.036473	0.0414883	0.0399248	0.0439569	0.0499014	0.0505602	3216	0.0392954	0.0481395	0.00363718	0.00256621	0.0074839	0.0084131	0.0106354	0.00884413	0.00161936						3216	0.339295	0.348139
3214	0.0357155	0.0410926	0.0406812	0.0444145	0.0499738	0.050044	3214	0.0391631	0.0481441	0.00323012	0.00299279	0.008699	0.0088812	0.0093628	0.008981	0.000342969						3214	0.339163	0.348144
3212	0.0361147	0.0416494	0.0405	0.0443493	0.0507114	0.0487655	3212	0.0394214	0.0479421	0.00326	0.00292076	0.0082346	0.009062	0.0082655	0.0085207	0.000469034						3212	0.339421	0.347942
3210	0.0352579	0.0415187	0.0393517	0.0432176	0.0501888	0.0489047	3210	0.0387094	0.047437	0.00371011	0.00317943	0.0079597	0.0086701	0.009553	0.0087276	0.000798205						3210	0.338709	0.347437
3208	0.0345543	0.0405835	0.0391899	0.0425096	0.0497232	0.048081	3208	0.0381092	0.0467713	0.00378095	0.00315653	0.0079553	0.0091397	0.0088911	0.00866203	0.000624543						3208	0.338109	0.346771
3206	0.035841	0.0413122	0.0402164	0.0434247	0.0500508	0.0476377	3206	0.0391232	0.0470377	0.00335355	0.00289479	0.0075837	0.0087386	0.0074213	0.00791453	0.000718267						3206	0.339123	0.347038
3204	0.0360867	0.0424025	0.0402478	0.043914	0.050156	0.0485758	3204	0.039579	0.0475486	0.0032453	0.00321058	0.0078273	0.0077535	0.008328	0.0079696	0.000312569						3204	0.339579	0.347549
3202	0.0349019	0.0428338	0.0395487	0.0438202	0.049755	0.0486216	3202	0.0390948	0.0473989	0.00315066	0.00398538	0.0089183	0.0069212	0.0090729	0.00830413	0.00120015						3202	0.339095	0.347399
3200	0.0344446	0.0427762	0.0395457	0.0435669	0.0498445	0.047909	3200	0.0389222	0.0471068	0.00321476	0.00420065	0.0091223	0.0070683	0.0083633	0.00818463	0.00103859						3200	0.338922	0.347107
3198	0.0347181	0.0420063	0.0399723	0.0428989	0.0503535	0.0477593	3198	0.0388989	0.0470039	0.00378427	0.0037608	0.0081808	0.0083472	0.007787	0.008105	0.000287689						3198	0.338899	0.347004
3196	0.0351791	0.0414847	0.0401298	0.0429601	0.0498105	0.0479313	3196	0.0389312	0.0469006	0.00353959	0.00331928	0.007781	0.0083258	0.0078015	0.00796943	0.000308793						3196	0.338931	0.346901
3194	0.0357454	0.0410861	0.0404577	0.0433701	0.0492001	0.0480749	3194	0.0390964	0.0468817	0.00309274	0.00291901	0.0076247	0.008114	0.0076172	0.0077853	0.000284687						3194	0.339096	0.346882
3192	0.0349914	0.0404215	0.039092	0.042615	0.0492277	0.047265	3192	0.0381683	0.0463692	0.00339614	0.00283044	0.0076236	0.0088062	0.008173	0.00820093	0.000591795						3192	0.338168	0.346369
3190	0.0347819	0.0406336	0.0378797	0.0422969	0.0496338	0.0470973	3190	0.0377651	0.0463427	0.00372621	0.00292753	0.007515	0.0090002	0.0092176	0.0085776	0.000926636						3190	0.337765	0.346343
3188	0.0350457	0.0406115	0.0383488	0.0424165	0.0493587	0.0473744	3188	0.038002	0.0463832	0.00357567	0.00279906	0.0073708	0.0087472	0.0090256	0.0083812	0.000886035						3188	0.338002	0.346383
3186	0.0344711	0.0402757	0.0387053	0.0423486	0.0491262	0.047517	3186	0.0378174	0.0463306	0.00354113	0.00300244	0.0078775	0.0088505	0.0088117	0.00851323	0.000550903						3186	0.337817	0.346331
3184	0.0347366	0.0406505	0.0389045	0.0429652	0.0498144	0.0484613	3184	0.0380972	0.0470803	0.00362743	0.00303848	0.0082286	0.0091639	0.0095568	0.0089831	0.000682309						3184	0.338097	0.34708
3182	0.0352371	0.0406669	0.0385522	0.0431236	0.049951	0.0481563	3182	0.0381521	0.047077	0.00353936	0.00273693	0.0078865	0.0092841	0.0096041	0.0089249	0.000913403						3182	0.338152	0.347077
3180	0.0345442	0.0405001	0.0383112	0.0422295	0.0496217	0.0469649	3180	0.0377852	0.046272	0.00374449	0.00301259	0.0076853	0.0091216	0.0086537	0.00848687	0.00073254						3180	0.337785	0.346272
3178	0.0339466	0.0407922	0.0385905	0.0417866	0.0486925	0.0466576	3178	0.0377764	0.0457122	0.00354868	0.00349465	0.00784	0.0079003	0.0080671	0.0079358	0.000117638						3178	0.337776	0.345712
3176	0.0340767	0.040509	0.0385678	0.0419142	0.0471964	0.0460495	3176	0.0377178	0.0450534	0.00277842	0.00329931	0.0078375	0.0066874	0.0074817	0.00733553	0.000588817						3176	0.337718	0.345053
3174	0.0349087	0.0406185	0.0386792	0.0417907	0.0472663	0.0461438	3174	0.0380688	0.0450669	0.00289228	0.00290343	0.006882	0.0066478	0.0074646	0.00699813	0.000420602						3174	0.338069	0.345067
3172	0.0351259	0.0411848	0.038226	0.0414372	0.0478982	0.0469102	3172	0.0381789	0.0454152	0.00348029	0.00302972	0.0063113	0.0067134	0.0086842	0.0072363	0.00126993						3172	0.338179	0.345415
3170	0.0344435	0.0412506	0.0380197	0.0413838	0.0481578	0.0471058	3170	0.0379046	0.0455491	0.00364543	0.00340501	0.0069403	0.0069072	0.0090861	0.00764453	0.00124854						3170	0.337905	0.345549
3168	0.033993	0.0410155	0.0380225	0.0421106	0.0481287	0.0472078	3168	0.037677	0.0458157	0.00324158	0.00352398	0.0081176	0.0071132	0.0091853	0.0081387	0.00103621						3168	0.337677	0.345816
3166	0.034192	0.0401939	0.0375831	0.0424913	0.0473787	0.0466285	3166	0.037323	0.0454995	0.00263204	0.00300939	0.0082993	0.0071848	0.0090454	0.0081765	0.000936359						3166	0.337323	0.3455
3164	0.0345892	0.0400122	0.0378285	0.0421191	0.0474773	0.0460422	3164	0.0374766	0.0452129	0.0027737	0.00272857	0.0075299	0.0074651	0.0082137	0.00773623	0.000414766						3164	0.337477	0.345213
3162	0.0345386	0.0403124	0.0376427	0.0418549	0.0475492	0.0452262	3162	0.0374979	0.0448768	0.00286319	0.00288962	0.0073163	0.0072368	0.0075835	0.00737887	0.000181621						3162	0.337498	0.344877
3160	0.0350635	0.0402751	0.037218	0.0419037	0.0470844	0.0448411	3160	0.0375189	0.0446097	0.00259809	0.00261879	0.0068402	0.0068093	0.0076231	0.00709087	0.000461186						3160	0.337519	0.34461
3158	0.0342246	0.039784	0.0368018	0.041308	0.0467841	0.0451085	3158	0.0369368	0.0444002	0.00280592	0.00278216	0.0070834	0.0070001	0.0083067	0.0074634	0.000731506						3158	0.336937	0.3444
3156	0.0328667	0.0394463	0.0367554	0.0408198	0.047146	0.0451671	3156	0.0363561	0.0443776	0.00323615	0.00330792	0.0079531	0.0076997	0.0084117	0.0080215	0.000360895						3156	0.336356	0.344378
3154	0.0339459	0.0398846	0.0375446	0.0413371	0.0474011	0.0453898	3154	0.037125	0.0447093	0.00308874	0.0029915	0.0073912	0.0075165	0.0078452	0.0075843	0.000234471						3154	0.337125	0.344709
3152	0.0343319	0.0398245	0.0375558	0.0415777	0.0472039	0.0455109	3152	0.0372374	0.0447642	0.00288648	0.00276011	0.0072458	0.0073794	0.0079551	0.00752677	0.000376914						3152	0.337237	0.344764
3150	0.0332601	0.0395444	0.0369072	0.0413698	0.0471762	0.0456015	3150	0.0365706	0.0447158	0.00300281	0.00315565	0.0081097	0.0076318	0.0086943	0.00814527	0.000532142						3150	0.336571	0.344716
3148	0.0328957	0.0391989	0.0371257	0.0410662	0.0470873	0.0453767	3148	0.0364068	0.0445101	0.00310269	0.00321251	0.0081705	0.0078884	0.008251	0.0081033	0.000190412						3148	0.336407	0.34451
3146	0.0327934	0.0386254	0.0375317	0.0410036	0.0466642	0.0450231	3146	0.0363168	0.0442303	0.00291239	0.0031	0.0082102	0.0080388	0.0074914	0.00791347	0.000375433						3146	0.336317	0.34423
3144	0.0328193	0.0391632	0.0368504	0.0408492	0.0468843	0.0454685	3144	0.0362776	0.0444007	0.00315607	0.0032105	0.0080299	0.0077211	0.0086181	0.00812303	0.000455695						3144	0.336278	0.344401
3142	0.0331094	0.0398643	0.0365313	0.040351	0.0476896	0.0458027	3142	0.0365017	0.0446144	0.00381087	0.00337755	0.0072416	0.0078253	0.0092714	0.00811277	0.00104499						3142	0.336502	0.344614
3140	0.0329687	0.0395731	0.0361731	0.0399608	0.0475635	0.045363	3140	0.0362383	0.0442958	0.0039121	0.00330268	0.0069921	0.0079904	0.0091899	0.00805747	0.00110043						3140	0.336238	0.344296
3138	0.0326187	0.0390537	0.0360606	0.0397011	0.0469626	0.04474	3138	0.035911	0.0438012	0.00372066	0.00322011	0.0070824	0.0079089	0.0086794	0.00789023	0.000798664						3138	0.335911	0.343801
3136	0.032638	0.0385539	0.0364408	0.0395741	0.0459798	0.0441352	3136	0.0358776	0.0432297	0.00329745	0.0029979	0.0069361	0.0074259	0.0076944	0.00735213	0.000384494						3136	0.335878	0.34323
3134	0.0335111	0.039084	0.0367186	0.0402887	0.0459397	0.0443177	3134	0.0364379	0.0435154	0.00290968	0.00279703	0.0067776	0.0068557	0.0075991	0.00707747	0.000453432						3134	0.336438	0.343515
3132	0.033594	0.0390435	0.036243	0.0405365	0.0460492	0.043931	3132	0.0362935	0.0435056	0.00278087	0.0027251	0.0069425	0.0070057	0.007688	0.00721207	0.00041338						3132	0.336293	0.343506
3130	0.0325734	0.0390662	0.0363562	0.0399073	0.0462702	0.0430915	3130	0.0359986	0.0430897	0.00318145	0.00326114	0.0073339	0.007204	0.0067353	0.00709107	0.000314874						3130	0.335999	0.34309
3128	0.0321519	0.0396178	0.036889	0.0397863	0.0466876	0.0435181	3128	0.0362196	0.0433307	0.00345447	0.0037777	0.0076344	0.0070698	0.0066291	0.0071111	0.000503921						3128	0.33622	0.343331
3126	0.0325176	0.039384	0.0371876	0.0401729	0.0463171	0.0445339	3126	0.0363631	0.0436746	0.00316094	0.00350667	0.0076553	0.0069331	0.0073463	0.00731157	0.000362351						3126	0.336363	0.343675
3124	0.0322199	0.0387231	0.0371578	0.0398619	0.0455556	0.0448324	3124	0.0360336	0.0434166	0.00309965	0.00339423	0.007642	0.0068325	0.0076746	0.00738303	0.000477054						3124	0.336034	0.343417
3122	0.0322775	0.0389124	0.0366619	0.0397871	0.0455777	0.0445695	3122	0.0359506	0.0433114	0.00309351	0.00337416	0.0075096	0.0066653	0.0079076	0.00736083	0.000634371						3122	0.335951	0.343311
3120	0.0324341	0.0389538	0.0361695	0.0399578	0.0457913	0.0439684	3120	0.0358525	0.0432392	0.00298434	0.00327139	0.0075237	0.0068375	0.0077989	0.0073867	0.000495125						3120	0.335852	0.343239
3118	0.0325018	0.0393464	0.0366167	0.0399095	0.0460878	0.0440614	3118	0.036155	0.0433529	0.0031495	0.00344558	0.0074077	0.0067414	0.0074447	0.00719793	0.000395802						3118	0.336155	0.343353
3116	0.0331947	0.0399527	0.0371926	0.0397947	0.046406	0.0447843	3116	0.03678	0.0436617	0.00344566	0.00339784	0.0066	0.0064533	0.0075917	0.00688167	0.000619266						3116	0.33678	0.343662
3114	0.0334893	0.0400743	0.0366737	0.0403766	0.046764	0.044982	3114	0.0367458	0.0440409	0.00329606	0.00329309	0.0068873	0.0066897	0.0083083	0.0072951	0.000883002						3114	0.336746	0.344041
3112	0.0338245	0.040473	0.036537	0.0411296	0.0468672	0.0451094	3112	0.0369448	0.0443687	0.00293963	0.00334296	0.0073051	0.0063942	0.0085724	0.0074239	0.00109395						3112	0.336945	0.344369
3110	0.0347381	0.0409901	0.0372418	0.040706	0.0466236	0.0452482	3110	0.0376567	0.0441926	0.00309681	0.00314658	0.0059679	0.0056335	0.0080064	0.00653593	0.00128439						3110	0.337657	0.344193
3108	0.0353009	0.041602	0.0379567	0.0408661	0.046406	0.0451219	3108	0.0382865	0.0441313	0.00289975	0.00316347	0.0055652	0.004804	0.0071652	0.0058448	0.00120518						3108	0.338287	0.344131
3106	0.0352154	0.04185	0.0384111	0.0416395	0.0467008	0.0449706	3106	0.0384922	0.044437	0.0025725	0.00331804	0.0064241	0.0048508	0.0065595	0.0059448	0.000949848						3106	0.338492	0.344437
3104	0.0344401	0.0412124	0.0381403	0.0410774	0.0470476	0.0447017	3104	0.0379309	0.0442756	0.00300783	0.003391	0.0066373	0.0058352	0.0065614	0.00634463	0.000442811						3104	0.337931	0.344276
3102	0.0340229	0.0405919	0.0377263	0.0404746	0.04719	0.0446522	3102	0.037447	0.0441056	0.0033909	0.00329339	0.0064517	0.0065981	0.0069259	0.00665857	0.000242814						3102	0.337447	0.344106
3100	0.0344056	0.0398927	0.0370934	0.0408391	0.0468697	0.0448355	3100	0.0371306	0.0441814	0.00306804	0.00274374	0.0064335	0.006977	0.0077421	0.00705087	0.00065742						3100	0.337131	0.344181
3098	0.0349497	0.0395412	0.0373393	0.0411329	0.0466042	0.0450822	3098	0.0372767	0.0442731	0.00282396	0.00229639	0.0061832	0.007063	0.0077429	0.00699637	0.000781982						3098	0.337277	0.344273
3096	0.0355255	0.0392805	0.0378231	0.0409282	0.0467139	0.045219	3096	0.037543	0.044287	0.00300333	0.0018931	0.0054027	0.0074334	0.0073959	0.006744	0.00116175						3096	0.337543	0.344287
3094	0.0352709	0.0392131	0.0376952	0.0406268	0.0468926	0.0448774	3094	0.0373931	0.0441323	0.00319867	0.00198839	0.0053559	0.0076795	0.0071822	0.0067392	0.00122351						3094	0.337393	0.344132
3092	0.0344976	0.0390825	0.037271	0.0405248	0.0464523	0.0440851	3092	0.0369504	0.0436874	0.0029837	0.00230921	0.0060272	0.0073698	0.0068141	0.00673703	0.00067461						3092	0.33695	0.343687
3090	0.0336438	0.0388501	0.0365079	0.040507	0.0455311	0.0437602	3090	0.0363339	0.0432661	0.00254823	0.00260751	0.0068632	0.006681	0.0072523	0.00693217	0.000291827						3090	0.336334	0.343266
3088	0.0331856	0.0392658	0.0362772	0.0403765	0.0453804	0.0444205	3088	0.0362429	0.0433925	0.00265563	0.00304025	0.0071909	0.0061146	0.0081433	0.0071496	0.00101498						3088	0.336243	0.343392
3086	0.0335041	0.0401006	0.0373742	0.0404097	0.0461929	0.0451752	3086	0.036993	0.0439259	0.00308737	0.00331473	0.0069056	0.0060923	0.007801	0.00693297	0.000854679						3086	0.336993	0.343926
3084	0.0333042	0.0399342	0.0376489	0.0404275	0.0464175	0.0446304	3084	0.0369624	0.0438251	0.00307512	0.00336789	0.0071233	0.0064833	0.0069815	0.0068627	0.000336133						3084	0.336962	0.343825
3082	0.0335329	0.0400575	0.037061	0.0409998	0.0467134	0.0446753	3082	0.0368838	0.0441295	0.00289564	0.00326591	0.0074669	0.0066559	0.0076143	0.0072457	0.000516071						3082	0.336884	0.344129
3080	0.0342095	0.040328	0.0374468	0.0410916	0.0468134	0.0447393	3080	0.0373281	0.0442148	0.00289674	0.00306098	0.0068821	0.0064854	0.0072925	0.00688667	0.000403569						3080	0.337328	0.344215
3078	0.0338227	0.0401152	0.0374386	0.0409862	0.0462661	0.0440381	3078	0.0371255	0.0437635	0.00265064	0.00315791	0.0071635	0.0061509	0.0065995	0.00663797	0.000507395						3078	0.337125	0.343763
3076	0.0340261	0.0401351	0.0368594	0.0414086	0.0462281	0.0446692	3076	0.0370069	0.044102	0.00245931	0.00305717	0.0073825	0.006093	0.0078098	0.0070951	0.000893756						3076	0.337007	0.344102
3074	0.0345609	0.039448	0.0369989	0.0412724	0.0461315	0.0450693	3074	0.0370026	0.0441577	0.00255459	0.00244355	0.0067115	0.0066835	0.0080704	0.00715513	0.000792768						3074	0.337003	0.344158
3072	0.0341764	0.0391585	0.0370868	0.0408595	0.046145	0.044739	3072	0.0368072	0.0439145	0.00273751	0.00250279	0.0066831	0.0069865	0.0076522	0.00710727	0.000495709						3072	0.336807	0.343915
3070	0.0340912	0.0397513	0.037304	0.0407481	0.0467184	0.0447667	3070	0.0370488	0.0440777	0.0030442	0.00283866	0.0066569	0.0069671	0.0074627	0.0070289	0.000406439						3070	0.337049	0.344078
3068	0.0342879	0.0403449	0.0381905	0.0411294	0.0471526	0.0447741	3068	0.0376078	0.044352	0.0030337	0.00307026	0.0068415	0.0068077	0.0065836	0.00674427	0.000140164						3068	0.337608	0.344352
3066	0.0339177	0.0401326	0.0379996	0.0415532	0.0472803	0.0447596	3066	0.03735	0.044531	0.00287038	0.00315797	0.0076355	0.0071477	0.00676	0.00718107	0.000438703						3066	0.33735	0.344531
3064	0.0336702	0.0397238	0.0371819	0.0416047	0.0471671	0.0447372	3064	0.0368586	0.044503	0.00278859	0.00303972	0.0079345	0.0074433	0.0075553	0.00764437	0.000257428						3064	0.336859	0.344503
3062	0.0337129	0.0395542	0.0371043	0.0411359	0.046896	0.0447584	3062	0.0367905	0.0442634	0.00291177	0.00293327	0.007423	0.0073418	0.0076541	0.00747297	0.000162035						3062	0.33679	0.344263
3060	0.0336742	0.0393243	0.0378058	0.0403452	0.0468693	0.0448995	3060	0.0369348	0.044038	0.00334628	0.00292403	0.006671	0.007545	0.0070937	0.00710323	0.000437078						3060	0.336935	0.344038
3058	0.0337869	0.0395477	0.0385075	0.0403074	0.0472404	0.0457741	3058	0.0372807	0.0444406	0.0036538	0.00307009	0.0065205	0.0076927	0.0072666	0.00715993	0.000593335						3058	0.337281	0.344441
3056	0.0340738	0.0395807	0.0380786	0.040562	0.0469631	0.0456981	3056	0.0372444	0.0444077	0.00339003	0.00284666	0.0064882	0.0073824	0.0076195	0.00716337	0.000596608						3056	0.337244	0.344408
3054	0.0351258	0.0395261	0.0375113	0.0408903	0.0463711	0.0444612	3054	0.0373877	0.0439075	0.00278203	0.00220275	0.0057645	0.006845	0.0069499	0.0065198	0.000656208						3054	0.337388	0.343908
3052	0.0356244	0.0400571	0.0374365	0.0411475	0.0462786	0.0446732	3052	0.037706	0.0440331	0.00262476	0.0022286	0.0055231	0.0062215	0.0072367	0.0063271	0.000861667						3052	0.337706	0.344033
3050	0.0348952	0.0400395	0.0372673	0.0410238	0.0464666	0.044982	3050	0.0374007	0.0441575	0.00281352	0.00257474	0.0061286	0.0064271	0.0077147	0.0067568	0.000842885						3050	0.337401	0.344157
3048	0.034053	0.0391695	0.0369094	0.0409016	0.046227	0.0438445	3048	0.0367106	0.0436577	0.00266761	0.00256403	0.0068486	0.0070575	0.0069351	0.00694707	0.000104963						3048	0.336711	0.343658
3046	0.034153	0.0393548	0.0370457	0.0409709	0.0460546	0.0436037	3046	0.0368512	0.0435431	0.00254239	0.00260635	0.0068179	0.0066998	0.006558	0.0066919	0.00013013						3046	0.336851	0.343543
3044	0.034473	0.039683	0.0371904	0.0406933	0.046455	0.0443389	3044	0.0371155	0.0438291	0.00291449	0.00260581	0.0062203	0.006772	0.0071485	0.0067136	0.000466848						3044	0.337115	0.343829
3042	0.0344306	0.0394442	0.0371465	0.0408872	0.0467279	0.044933	3042	0.0370071	0.0441827	0.00299176	0.00250971	0.0064566	0.0072837	0.0077865	0.0071756	0.000671508						3042	0.337007	0.344183
3040	0.0340761	0.0395598	0.036875	0.041301	0.0469633	0.0450135	3040	0.036837	0.0444259	0.00287651	0.00274205	0.0072249	0.0074035	0.0081385	0.00758897	0.000484216						3040	0.336837	0.344426
3038	0.0336699	0.0396727	0.0368597	0.0406841	0.0468518	0.0448779	3038	0.0367341	0.0441379	0.00314973	0.00300337	0.0070142	0.0071791	0.0080182	0.00740383	0.000538408						3038	0.336734	0.344138
3036	0.0339238	0.0395415	0.0371403	0.0403178	0.046867	0.0451173	3036	0.0368685	0.0441007	0.00339089	0.00281869	0.006394	0.0073255	0.007977	0.00723217	0.000795616						3036	0.336869	0.344101
3034	0.0341499	0.0392805	0.0368824	0.0403708	0.0471109	0.0450352	3034	0.0367709	0.0441723	0.00345191	0.00256712	0.0062209	0.0078304	0.0081528	0.00740137	0.00103495						3034	0.336771	0.344172
3032	0.0339917	0.039718	0.0369938	0.0406391	0.0473455	0.0449388	3032	0.0369012	0.0443078	0.00339744	0.00286427	0.0066474	0.0076275	0.007945	0.00740663	0.000676408						3032	0.336901	0.344308
3030	0.0331563	0.0397039	0.0367308	0.0408137	0.0470493	0.0451025	3030	0.0365303	0.0443218	0.00319026	0.0032784	0.0076574	0.0073454	0.0083717	0.0077915	0.000526127						3030	0.33653	0.344322
3028	0.0329862	0.0395741	0.0367396	0.0409278	0.0468346	0.0454088	3028	0.0364333	0.0443904	0.00308228	0.00330461	0.0079416	0.0072605	0.0086692	0.0079571	0.000704478						3028	0.336433	0.34439
3026	0.0336086	0.0401697	0.037568	0.0410622	0.0475228	0.0456642	3026	0.0371154	0.0447497	0.00332596	0.00330388	0.0074536	0.0073531	0.0080962	0.0076343	0.000403161						3026	0.337115	0.34475
3024	0.0336818	0.0403271	0.0379953	0.0413094	0.0479998	0.0458485	3024	0.0373347	0.0450526	0.00341548	0.00337154	0.0076276	0.0076727	0.0078532	0.00771783	0.00011938						3024	0.337335	0.345053
3022	0.0337344	0.0399441	0.0380335	0.0418166	0.0482467	0.0470071	3022	0.0372373	0.0456901	0.00341136	0.00318049	0.0080822	0.0083026	0.0089736	0.0084528	0.000464294						3022	0.337237	0.34569
3020	0.0345106	0.0400529	0.0383925	0.0426648	0.0489916	0.048278	3020	0.037652	0.0466448	0.0034652	0.00284439	0.0081542	0.0089387	0.0098855	0.0089928	0.000866917						3020	0.337652	0.346645
3018	0.0354824	0.0407032	0.038892	0.0435615	0.0502184	0.0484166	3018	0.0383592	0.0473988	0.00344318	0.00265087	0.0080791	0.0095152	0.0095246	0.00903963	0.00083186						3018	0.338359	0.347399
3016	0.0360995	0.0416741	0.0390592	0.0445673	0.0514627	0.049603	3016	0.0389443	0.0485443	0.00356752	0.00278908	0.0084678	0.0097886	0.0105438	0.00960007	0.00105076						3016	0.338944	0.348544
3014	0.036208	0.0424555	0.0390655	0.0450382	0.0521543	0.0509061	3014	0.039243	0.0493662	0.00379976	0.00312753	0.0088302	0.0096988	0.0118406	0.0101232	0.00154942						3014	0.339243	0.349366
3012	0.0361982	0.0421373	0.0395964	0.0455671	0.0524002	0.0509044	3012	0.0393106	0.0496239	0.00359202	0.00297984	0.0093689	0.0102629	0.011308	0.0103133	0.000970531						3012	0.339311	0.349624
3010	0.0367015	0.0423298	0.0403896	0.047385	0.053321	0.0513801	3010	0.039807	0.0506954	0.00302666	0.00285903	0.0106835	0.0109912	0.0109905	0.0108884	0.000177449						3010	0.339807	0.350695
3008	0.0371861	0.0433586	0.0408308	0.0490747	0.0551665	0.0524127	3008	0.0404585	0.052218	0.00305057	0.00310305	0.0118886	0.0118079	0.0115819	0.0117595	0.000158983						3008	0.340458	0.352218
3006	0.0374421	0.0444918	0.0414835	0.0501833	0.0565166	0.0539276	3006	0.0411391	0.0535425	0.00318416	0.00353744	0.0127412	0.0120248	0.0124441	0.0124034	0.000359933						3006	0.341139	0.353542
3004	0.038664	0.0461091	0.0429974	0.052311	0.0574887	0.056	3004	0.0425902	0.0552666	0.00266563	0.00373922	0.013647	0.0113796	0.0130026	0.0126764	0.00116837						3004	0.34259	0.355267
3002	0.0404917	0.0481527	0.044888	0.0542413	0.0595905	0.0575316	3002	0.0445108	0.0571211	0.00269812	0.0038444	0.0137496	0.0114378	0.0126436	0.0126103	0.00115626						3002	0.344511	0.357121
3000	0.0418148	0.0503866	0.0470368	0.05576	0.0619629	0.0595795	3000	0.0464127	0.0591008	0.00312903	0.00431984	0.0139452	0.0115763	0.0125427	0.0126881	0.00119112						3000	0.346413	0.359101
2998	0.0427162	0.0520432	0.0490955	0.0575897	0.0639182	0.0619666	2998	0.0479516	0.0611582	0.00324078	0.00476755	0.0148735	0.011875	0.0128711	0.0132065	0.00152713						2998	0.347952	0.361158
2996	0.0450009	0.054304	0.0511228	0.0594109	0.0662123	0.063985	2996	0.0501426	0.0632027	0.00346752	0.00472838	0.01441	0.0119083	0.0128622	0.0130602	0.00126254						2996	0.350143	0.363203
2994	0.0477049	0.0566739	0.0530046	0.060482	0.0681367	0.0654994	2994	0.0524611	0.064706	0.00388853	0.00450913	0.0127771	0.0114628	0.0124948	0.0122449	0.00069187						2994	0.352461	0.364706
2992	0.0495201	0.0583351	0.0545354	0.0617559	0.069681	0.0672131	2992	0.0541302	0.0662167	0.00405542	0.00442145	0.0122358	0.0113459	0.0126777	0.0120865	0.000678342						2992	0.35413	0.366217
2990	0.05169	0.0602651	0.0567328	0.0640284	0.0716525	0.0694282	2990	0.0562293	0.0683697	0.00392072	0.00430967	0.0123384	0.0113874	0.0126954	0.0121404	0.000676106						2990	0.356229	0.36837
2988	0.0539339	0.062974	0.0592011	0.066564	0.073887	0.0717846	2988	0.058703	0.0707452	0.00377052	0.00454059	0.0126301	0.010913	0.0125835	0.0120422	0.000978193						2988	0.358703	0.370745
2986	0.0560401	0.0663134	0.0617507	0.0690517	0.0758788	0.0733697	2986	0.0613681	0.0727667	0.00345326	0.00514733	0.0130116	0.0095654	0.011619	0.0113987	0.00173363						2986	0.361368	0.372767
2984	0.0593552	0.0701625	0.0648341	0.0714057	0.0780938	0.075635	2984	0.0647839	0.0750448	0.00338288	0.00540382	0.0120505	0.0079313	0.0108009	0.0102609	0.00211203						2984	0.364784	0.375045
2982	0.0627612	0.0742308	0.0684663	0.0742139	0.0808789	0.0793067	2982	0.0684861	0.0781332	0.00348403	0.00573483	0.0114527	0.0066481	0.0108404	0.00964707	0.00261516						2982	0.368486	0.378133
2980	0.0659454	0.0776918	0.0716698	0.0768057	0.0834279	0.0822037	2980	0.071769	0.0808124	0.00352351	0.00587383	0.0108603	0.0057361	0.0105339	0.00904343	0.00286888						2980	0.371769	0.380812
2978	0.0691697	0.0797896	0.0747698	0.0794113	0.0865357	0.0845412	2978	0.0745764	0.0834961	0.00367539	0.00531259	0.0102416	0.0067461	0.0097714	0.0089197	0.00189702						2978	0.374576	0.383496
2976	0.0719408	0.0814497	0.0780122	0.0823963	0.0900376	0.0877812	2976	0.0771342	0.0867384	0.00392594	0.00481486	0.0104555	0.0085879	0.009769	0.00960413	0.000944652						2976	0.377134	0.386738
2974	0.0748733	0.0847274	0.0814161	0.085313	0.0930453	0.0914076	2974	0.0803389	0.089922	0.00407461	0.00501458	0.0104397	0.0083179	0.0099915	0.00958303	0.00111832						2974	0.380339	0.389922
2972	0.0786239	0.08956	0.0854054	0.0892738	0.0964977	0.0952806	2972	0.0845298	0.093684	0.00386755	0.00552038	0.0106499	0.0069377	0.0098752	0.00915427	0.00195829						2972	0.38453	0.393684
2970	0.0835601	0.0949094	0.0900907	0.0945106	0.10171	0.100327	2970	0.0895201	0.0988492	0.00382044	0.00569613	0.0109505	0.0068006	0.0102363	0.00932913	0.0022187						2970	0.38952	0.398849
2968	0.0894105	0.10009	0.0950252	0.100838	0.107833	0.105656	2968	0.0948419	0.104776	0.00357963	0.00534211	0.0114275	0.007743	0.0106308	0.00993377	0.00193863						2968	0.394842	0.404776
2966	0.0952071	0.104987	0.100082	0.107348	0.113397	0.110538	2966	0.100092	0.110428	0.00302601	0.00488996	0.0121409	0.00841	0.010456	0.0103356	0.00186836						2966	0.400092	0.410428
2964	0.100746	0.11033	0.105591	0.112853	0.118801	0.11592	2964	0.105556	0.115858	0.00297448	0.0047921	0.012107	0.008471	0.010329	0.0103023	0.00181815						2964	0.405556	0.415858
2962	0.106567	0.115528	0.110571	0.118371	0.124421	0.121633	2962	0.110889	0.121475	0.00302809	0.00448894	0.011804	0.008893	0.011062	0.0105863	0.00151267						2962	0.410889	0.421475
2960	0.111014	0.118976	0.113905	0.123361	0.12894	0.126295	2960	0.114632	0.126199	0.00279075	0.00403043	0.012347	0.009964	0.01239	0.011567	0.00138841						2960	0.414632	0.426199
2958	0.113147	0.120648	0.115813	0.126264	0.131484	0.129567	2958	0.116536	0.129105	0.00264049	0.00380241	0.013117	0.010836	0.013754	0.012569	0.00153425						2958	0.416536	0.429105
2956	0.112966	0.120745	0.116684	0.127616	0.132989	0.131752	2956	0.116798	0.130786	0.00281383	0.00389076	0.01465	0.012244	0.015068	0.0139873	0.00152417						2956	0.416798	0.430786
2954	0.110584	0.118467	0.115365	0.127384	0.133383	0.131637	2954	0.114805	0.130801	0.00308557	0.00397119	0.0168	0.014916	0.016272	0.015996	0.000971852						2954	0.414805	0.430801
2952	0.10712	0.114815	0.111897	0.125719	0.131557	0.12991	2952	0.111277	0.129062	0.00300996	0.00388475	0.018599	0.016742	0.018013	0.0177847	0.000949323						2952	0.411277	0.429062
2950	0.103631	0.111135	0.107847	0.123028	0.128872	0.127298	2950	0.107538	0.126399	0.00302387	0.00376155	0.019397	0.017737	0.019451	0.0188617	0.000974364						2950	0.407538	0.426399
2948	0.0999935	0.107231	0.10342	0.11979	0.125982	0.123807	2948	0.103548	0.123193	0.00314133	0.00362045	0.0197965	0.018751	0.020387	0.0196448	0.000828478						2948	0.403548	0.423193
2946	0.0958281	0.103481	0.099309	0.116954	0.12297	0.120489	2946	0.0995394	0.120138	0.00302335	0.00383165	0.0211259	0.019489	0.02118	0.0205983	0.000961063						2946	0.399539	0.420138
2944	0.0925385	0.100475	0.097138	0.114643	0.120415	0.118039	2944	0.0967172	0.117699	0.00290098	0.00398495	0.0221045	0.01994	0.020901	0.0209818	0.00108451						2944	0.396717	0.417699
2942	0.0914099	0.0984299	0.0956884	0.112983	0.118404	0.116267	2942	0.0951761	0.115885	0.00273065	0.00353793	0.0215731	0.0199741	0.0205786	0.0207086	0.000807388						2942	0.395176	0.415885
2940	0.0918748	0.0974732	0.094828	0.112786	0.117627	0.115255	2940	0.0947253	0.115223	0.00242066	0.00280061	0.0209112	0.0201538	0.020427	0.0204973	0.000383567						2940	0.394725	0.415223
2938	0.0915734	0.0971264	0.094672	0.112136	0.117569	0.114997	2938	0.0944573	0.114901	0.00271778	0.00278272	0.0205626	0.0204426	0.020325	0.0204434	0.000118802						2938	0.394457	0.414901
2936	0.0920755	0.0981189	0.0950614	0.112066	0.118013	0.115533	2936	0.0950853	0.115204	0.00298712	0.00302177	0.0199905	0.0198941	0.0204716	0.0201187	0.000309369						2936	0.395085	0.415204
2934	0.0937973	0.100211	0.0961561	0.112712	0.118709	0.116314	2934	0.0967215	0.115912	0.00301868	0.00324401	0.0189147	0.018498	0.0201579	0.0191902	0.000863564						2934	0.396721	0.415912
2932	0.0955722	0.101758	0.0981215	0.113655	0.119326	0.116491	2932	0.0984839	0.116491	0.0028355	0.00310878	0.0180828	0.017568	0.0183695	0.0180068	0.000406124						2932	0.398484	0.416491
2930	0.0970207	0.102282	0.0993794	0.113884	0.119346	0.115961	2930	0.0995607	0.116397	0.00275698	0.00263533	0.0168633	0.017064	0.0165816	0.0168363	0.000242331						2930	0.399561	0.416397
2928	0.097447	0.102307	0.0991378	0.113097	0.11859	0.11596	2928	0.0996306	0.115882	0.00274732	0.00246719	0.01565	0.016283	0.0168222	0.0162517	0.000586725						2928	0.399631	0.415882
2926	0.0958634	0.101394	0.0976233	0.112548	0.117016	0.115645	2926	0.0982936	0.11507	0.00228889	0.00282557	0.0166846	0.015622	0.0180217	0.0167761	0.00120246						2926	0.398294	0.41507
2924	0.0930541	0.0996973	0.0957441	0.111965	0.11582	0.113733	2924	0.0961652	0.113839	0.0019297	0.00334156	0.0189109	0.0161227	0.0179889	0.0176742	0.0014205						2924	0.396165	0.413839
2922	0.0911933	0.0974027	0.0938501	0.110505	0.115093	0.111728	2922	0.0941487	0.112442	0.00237588	0.00311545	0.0193117	0.0176903	0.0178779	0.0182933	0.000886934						2922	0.394149	0.412442
2920	0.0900836	0.0953235	0.0921749	0.109051	0.113474	0.110676	2920	0.0925273	0.111067	0.00223727	0.00263767	0.0189674	0.0181505	0.0185011	0.0185397	0.000409813						2920	0.392527	0.411067
2918	0.0885641	0.0938517	0.0902597	0.107845	0.111374	0.109177	2918	0.0908918	0.109465	0.00178208	0.00269988	0.0192809	0.0175223	0.0189173	0.0185735	0.000928341						2918	0.390892	0.409465
2916	0.0875925	0.0929424	0.0885758	0.1065	0.110094	0.108042	2916	0.0897036	0.108212	0.00180302	0.00284767	0.0189075	0.0171516	0.0194662	0.0185084	0.0012078						2916	0.389704	0.408212
2914	0.0863948	0.0919505	0.0878949	0.105238	0.10865	0.107152	2914	0.0887467	0.107013	0.00171022	0.00287414	0.0188432	0.0166995	0.0192571	0.0182666	0.00137284						2914	0.388747	0.407013
2912	0.0846389	0.0903201	0.0873069	0.10357	0.107276	0.105263	2912	0.087422	0.10537	0.0018553	0.00284235	0.0189311	0.0169559	0.0179561	0.0179477	0.000987627						2912	0.387422	0.40537
2910	0.0833964	0.08856	0.0858853	0.101357	0.106783	0.103805	2910	0.0859472	0.103982	0.00271731	0.00258236	0.0179606	0.018223	0.0179197	0.0180344	0.000164579						2910	0.385947	0.403982
2908	0.0821554	0.0876854	0.0844238	0.0991815	0.105579	0.102688	2908	0.0847549	0.102483	0.00320368	0.00277983	0.0170261	0.0178936	0.0182642	0.017728	0.000635452						2908	0.384755	0.402483
2906	0.0807194	0.0872644	0.0831466	0.0977684	0.103095	0.101368	2906	0.0837101	0.100744	0.00271761	0.00330869	0.017049	0.0158306	0.0182214	0.0170337	0.00119547						2906	0.38371	0.400744
2904	0.0797337	0.0867466	0.0821805	0.0971297	0.101857	0.100566	2904	0.0828869	0.0998509	0.00244343	0.00355942	0.017396	0.0151104	0.0183855	0.016964	0.00167975						2904	0.382887	0.399851
2902	0.0784981	0.0860396	0.0814239	0.0951586	0.100582	0.0991664	2902	0.0819872	0.0983023	0.00281305	0.00380218	0.0166605	0.0145424	0.0177425	0.0163151	0.00162776						2902	0.381987	0.398302
2900	0.0771326	0.0848565	0.0805899	0.0930258	0.0990685	0.097534	2900	0.0808597	0.0965428	0.00314093	0.00386901	0.0158932	0.014212	0.0169441	0.0156831	0.00137811						2900	0.38086	0.396543
2898	0.0761652	0.0832355	0.0794337	0.0923246	0.0979727	0.0960517	2898	0.0796115	0.0954497	0.00287177	0.0035385	0.0161594	0.0147372	0.016618	0.0158382	0.000980678						2898	0.379611	0.39545
2896	0.0753371	0.0818833	0.0781402	0.0913415	0.0965863	0.0943044	2896	0.0784535	0.0940774	0.00262976	0.00328433	0.0160044	0.014703	0.0161642	0.0156239	0.000801486						2896	0.378454	0.394077
2894	0.0742656	0.0808058	0.0773633	0.0898811	0.0951806	0.093	2894	0.0774782	0.0926872	0.00266356	0.00327161	0.0156155	0.0143748	0.0156367	0.015209	0.000722516						2894	0.377478	0.392687
2892	0.0735098	0.0800234	0.0768386	0.0887118	0.0939761	0.0923973	2892	0.0767906	0.0916951	0.00270149	0.00325707	0.015202	0.0139527	0.0155587	0.0149045	0.000843329						2892	0.376791	0.391695
2890	0.0722184	0.0785275	0.0755812	0.0869336	0.09272	0.0915494	2890	0.0754424	0.090401	0.00305937	0.00315684	0.0147152	0.0141925	0.0159682	0.0149586	0.000912536						2890	0.375442	0.390401
2888	0.0704847	0.0769539	0.0742363	0.0854514	0.0914451	0.0900214	2888	0.0738916	0.0889726	0.00313146	0.00324834	0.0149667	0.0144912	0.0157851	0.015081	0.000654479						2888	0.373892	0.388973
2886	0.0686798	0.0757201	0.0729053	0.0845591	0.0897087	0.0882436	2886	0.0724351	0.0875038	0.00265331	0.00354363	0.0158793	0.0139886	0.0153383	0.0150687	0.000973749						2886	0.372435	0.387504
2884	0.0672751	0.0745969	0.0713934	0.0828907	0.088267	0.0867335	2884	0.0710885	0.0859637	0.00276958	0.00367041	0.0156156	0.0136701	0.0153401	0.0148753	0.00105276						2884	0.371088	0.385964
2882	0.0668054	0.0739927	0.0702985	0.0817336	0.0872407	0.0855572	2882	0.0703655	0.0848438	0.002822	0.00359412	0.0149282	0.013248	0.0152587	0.0144783	0.00107821						2882	0.370366	0.384844
2880	0.0670857	0.0738994	0.0704704	0.0812754	0.0865428	0.0847674	2880	0.0704852	0.0841952	0.00267991	0.00340687	0.0141897	0.0126434	0.014297	0.01371	0.000925288						2880	0.370485	0.384195
2878	0.0674443	0.0740359	0.0711925	0.0808138	0.086217	0.0848827	2878	0.0708909	0.0839712	0.00281457	0.00330613	0.0133695	0.0121811	0.0136902	0.0130803	0.000795039						2878	0.370891	0.383971
2876	0.0680569	0.0743092	0.0717764	0.080827	0.0867119	0.0858114	2876	0.0713808	0.0844501	0.00316984	0.00314486	0.0127701	0.0124027	0.014035	0.0130693	0.000856286						2876	0.371381	0.38445
2874	0.0688398	0.0749534	0.0721538	0.0815856	0.0878821	0.0866895	2874	0.0719823	0.0853857	0.0033446	0.0030604	0.0127458	0.0129287	0.0145357	0.0134034	0.000984856						2874	0.371982	0.385386
2872	0.0694549	0.07554	0.072363	0.0824689	0.0888321	0.0865409	2872	0.0724526	0.0859473	0.00322286	0.00304354	0.013014	0.0132921	0.0141779	0.0134947	0.000607816						2872	0.372453	0.385947
2870	0.0691532	0.0747619	0.0718948	0.0820711	0.0882741	0.0854649	2870	0.0719366	0.08527	0.00310609	0.00280458	0.0129179	0.0135122	0.0135701	0.0133334	0.000360996						2870	0.371937	0.38527
2868	0.0674642	0.0732788	0.0702359	0.0807776	0.0862824	0.0844157	2868	0.0703263	0.0838252	0.0027995	0.00290835	0.0133134	0.0130036	0.0141798	0.0134989	0.000609654						2868	0.370326	0.383825
2866	0.0651528	0.0715985	0.0680843	0.0792412	0.084347	0.0832243	2866	0.0682785	0.0822708	0.00268312	0.00322724	0.0140884	0.0127485	0.01514	0.0139923	0.00119864						2866	0.368279	0.382271
2864	0.0629773	0.0699202	0.0662771	0.0769984	0.0822107	0.0813148	2864	0.0663915	0.0801746	0.00278693	0.00347286	0.0140211	0.0122905	0.0150377	0.0137831	0.00138898						2864	0.366392	0.380175
2862	0.0618477	0.068635	0.065411	0.07524	0.0805112	0.0792242	2862	0.0652979	0.0783251	0.0027482	0.00339506	0.0133923	0.0118762	0.0138132	0.0130272	0.0010188						2862	0.365298	0.378325
2860	0.0612663	0.0676927	0.0643088	0.0744702	0.079598	0.0776199	2860	0.0644226	0.0772294	0.00258611	0.00321471	0.0132039	0.0119053	0.0133111	0.0128068	0.000782531						2860	0.364423	0.377229
2858	0.0608879	0.0663393	0.0629136	0.0732485	0.0784385	0.0764269	2858	0.0633803	0.076038	0.00261677	0.0027555	0.0123606	0.0120992	0.0135133	0.0126577	0.00075241						2858	0.36338	0.376038
2856	0.0603987	0.0653494	0.0619582	0.0721964	0.0770655	0.0750394	2856	0.0625688	0.0747671	0.00244594	0.0025312	0.0117977	0.0117161	0.0130812	0.0121983	0.000765673						2856	0.362569	0.374767
2854	0.0592391	0.0647379	0.0611675	0.0716031	0.0758802	0.0734497	2854	0.0617148	0.0736443	0.00214518	0.00278996	0.012364	0.0111423	0.0122822	0.0119295	0.000682961						2854	0.361715	0.373644
2852	0.0578222	0.0630112	0.0600031	0.0703298	0.0744015	0.0721115	2852	0.0602788	0.0722809	0.00204113	0.00260547	0.0125076	0.0113903	0.0121084	0.0120021	0.000566184						2852	0.360279	0.372281
2850	0.0565976	0.0609775	0.0583698	0.0683292	0.0727229	0.0706459	2850	0.0586483	0.070566	0.00219794	0.00220319	0.0117316	0.0117454	0.0122761	0.0119177	0.00031046						2850	0.358648	0.370566
2848	0.0548721	0.0593027	0.0564655	0.065891	0.0709009	0.0691056	2848	0.0568801	0.0686325	0.00253824	0.00224421	0.0110189	0.0115982	0.0126401	0.0117524	0.000821526						2848	0.35688	0.368632
2846	0.0525871	0.0575892	0.0546352	0.0638568	0.0688584	0.0675143	2846	0.0549372	0.0667432	0.00258843	0.00251468	0.0112697	0.0112692	0.0128791	0.011806	0.000929332						2846	0.354937	0.366743
2844	0.0505319	0.0554366	0.0528716	0.0619007	0.0666354	0.0657687	2844	0.0529467	0.0647683	0.00252091	0.00245321	0.0113688	0.0111988	0.0128971	0.0118216	0.00093531						2844	0.352947	0.364768
2842	0.0487936	0.053281	0.0513434	0.0596675	0.0648282	0.0637123	2842	0.0511393	0.062736	0.00271534	0.00225065	0.0108739	0.0115472	0.0123689	0.0115967	0.000748727						2842	0.351139	0.362736
2840	0.0471655	0.0514865	0.0496493	0.0577909	0.0633227	0.0613374	2840	0.0494338	0.060817	0.00280238	0.00216855	0.0106254	0.0118362	0.0116881	0.0113832	0.000660467						2840	0.349434	0.360817
2838	0.0457793	0.050066	0.0478728	0.0560762	0.0613016	0.0594953	2838	0.047906	0.0589577	0.00265386	0.00214354	0.0102969	0.0112356	0.0116225	0.0110517	0.000681673						2838	0.347906	0.358958
2836	0.0443479	0.0492306	0.0467239	0.054535	0.0597479	0.0583916	2836	0.0467675	0.0575582	0.00270454	0.00244164	0.0101871	0.0105173	0.0116677	0.0107907	0.000777242						2836	0.346767	0.357558
2834	0.0428328	0.0484607	0.0457629	0.0533747	0.0587184	0.0572599	2834	0.0456855	0.056451	0.00276216	0.00281475	0.0105419	0.0102577	0.011497	0.0107655	0.000649211						2834	0.345685	0.356451
2832	0.0419405	0.0476265	0.0452254	0.0523343	0.0577521	0.056088	2832	0.0449308	0.0553915	0.00277525	0.00285442	0.0103938	0.0101256	0.0108626	0.0104607	0.000373022						2832	0.344931	0.355391
2830	0.0414463	0.0467013	0.0444518	0.0513056	0.0570668	0.055139	2830	0.0441998	0.0545038	0.00293266	0.00263655	0.0098593	0.0103655	0.0106872	0.010304	0.000417362						2830	0.3442	0.354504
2828	0.0404087	0.0459264	0.043239	0.050255	0.0561967	0.054245	2828	0.0431914	0.0535656	0.00302856	0.00275916	0.0098463	0.0102703	0.011006	0.0103742	0.00058679						2828	0.343191	0.353566
2826	0.03977	0.0454859	0.0424853	0.0496633	0.0554252	0.0537865	2826	0.0425804	0.0529583	0.00296888	0.00285914	0.0098933	0.0099393	0.0113012	0.0103779	0.000799903						2826	0.34258	0.352958
2824	0.0397934	0.0449603	0.0422839	0.049191	0.0543808	0.0532382	2824	0.0423459	0.05227	0.00272701	0.00258401	0.0093976	0.0094205	0.0109543	0.00992413	0.000892224						2824	0.342346	0.35227
2822	0.0394271	0.044501	0.042019	0.0485784	0.0535066	0.0524373	2822	0.0419824	0.0515074	0.00259235	0.00253715	0.0091513	0.0090056	0.0104183	0.00952507	0.000776985						2822	0.341982	0.351507
2820	0.0386169	0.0439521	0.0413643	0.0479339	0.0532326	0.051967	2820	0.0413111	0.0510445	0.00276718	0.002668	0.009317	0.0092805	0.0106027	0.0097334	0.000753057						2820	0.341311	0.351044
2818	0.0380521	0.0434524	0.0414784	0.0474376	0.0529034	0.0517755	2818	0.0409943	0.0507055	0.00288573	0.0027325	0.0093855	0.009451	0.0102971	0.0097112	0.00050846						2818	0.340994	0.350706
2816	0.0373884	0.0431763	0.0412571	0.0470566	0.0523645	0.0515053	2816	0.0406073	0.0503088	0.00284906	0.00294816	0.0096682	0.0091882	0.0102482	0.00970153	0.000530786						2816	0.340607	0.350309
2814	0.036907	0.0432444	0.0404622	0.0465592	0.0520748	0.0510261	2814	0.0402045	0.0498867	0.00292902	0.00317655	0.0096522	0.0088304	0.0105639	0.00968217	0.000867138						2814	0.340205	0.349887
2812	0.0370138	0.0430665	0.0402435	0.0463586	0.0516959	0.0504193	2812	0.0401079	0.0494913	0.00278705	0.00302863	0.0093448	0.0086294	0.0101758	0.00938333	0.00077392						2812	0.340108	0.349491
2810	0.0370774	0.0424894	0.0401171	0.0457646	0.0513592	0.050051	2810	0.0398946	0.0490583	0.00292644	0.00271285	0.0086872	0.0088698	0.0099339	0.00916363	0.000673289						2810	0.339895	0.349058
2808	0.0369675	0.0418839	0.0398154	0.0453178	0.0511932	0.0495608	2808	0.0395556	0.0486906	0.00303282	0.00246848	0.0083503	0.0093093	0.0097454	0.009135	0.000713696						2808	0.339556	0.348691
2806	0.036875	0.0416378	0.0395026	0.045337	0.0509636	0.0489897	2806	0.0393385	0.0484301	0.00285474	0.00238564	0.008462	0.0093258	0.0094871	0.00909163	0.000551211						2806	0.339338	0.34843
2804	0.036711	0.0416598	0.0395688	0.0452012	0.0508324	0.0487227	2804	0.0393132	0.0482521	0.00284494	0.00248428	0.0084902	0.0091726	0.0091539	0.0089389	0.000388698						2804	0.339313	0.348252
2802	0.0360906	0.041628	0.0392706	0.0448574	0.0507324	0.0484889	2802	0.0389964	0.0480262	0.0029647	0.00277886	0.0087668	0.0091044	0.0092183	0.00902983	0.000234805						2802	0.338996	0.348026
2800	0.0356488	0.0416089	0.0387784	0.0447196	0.0505044	0.0483156	2800	0.0386787	0.0478465	0.00292079	0.0029813	0.0090708	0.0088955	0.0095372	0.00916783	0.000331672						2800	0.338679	0.347847
2798	0.0356158	0.041425	0.0386381	0.0447255	0.0502199	0.0482189	2798	0.0385596	0.0477214	0.00278078	0.00290539	0.0091097	0.0087949	0.0095808	0.0091618	0.000395532						2798	0.33856	0.347721
2796	0.0357073	0.0411333	0.0384299	0.0448228	0.0499413	0.0483085	2796	0.0384235	0.0476909	0.00261455	0.00271301	0.0091155	0.008808	0.0098786	0.00926737	0.00055122						2796	0.338423	0.347691
2794	0.0354942	0.0409596	0.0383599	0.0446078	0.0496123	0.0484781	2794	0.0382712	0.0475661	0.00262395	0.00273378	0.0091136	0.0086527	0.0101182	0.00929483	0.000749371						2794	0.338271	0.347566
2792	0.0353865	0.0409008	0.03839	0.044271	0.0495163	0.0485773	2792	0.0382258	0.0474549	0.002797	0.00276082	0.0088845	0.0086155	0.0101873	0.0092291	0.000840655						2792	0.338226	0.347455
2790	0.0351963	0.0407888	0.0381905	0.0439492	0.0495637	0.0481519	2790	0.0380585	0.0472216	0.00292057	0.00279858	0.0087529	0.0087749	0.0099614	0.00916307	0.000691464						2790	0.338059	0.347222
2788	0.0347376	0.0403991	0.0378604	0.0435787	0.0494371	0.047589	2788	0.0376657	0.0468683	0.00299496	0.00283577	0.0088411	0.009038	0.0097286	0.00920257	0.000466075						2788	0.337666	0.346868
2786	0.0345873	0.039891	0.0374562	0.0432855	0.0491361	0.0474595	2786	0.0373115	0.046627	0.00301283	0.00265481	0.0086982	0.0092451	0.0100033	0.00931553	0.000655395						2786	0.337311	0.346627
2784	0.0346684	0.0396826	0.0373533	0.0430762	0.0488318	0.0471842	2784	0.0372348	0.0463641	0.00296415	0.0025092	0.0084078	0.0091492	0.0098309	0.0091293	0.000711759						2784	0.337235	0.346364
2782	0.0346354	0.0397574	0.0371218	0.043055	0.0486662	0.0468172	2782	0.0371715	0.0461795	0.00285944	0.00256136	0.0084196	0.0089088	0.0096954	0.00900793	0.000643651						2782	0.337172	0.346179
2780	0.0344034	0.0397031	0.0371463	0.0432718	0.0483784	0.0470056	2780	0.0370843	0.0462186	0.0026427	0.00265039	0.0088684	0.0086753	0.0098593	0.00913433	0.00063522						2780	0.337084	0.346219
2778	0.0339567	0.0395086	0.0374171	0.0432226	0.0482276	0.0470106	2778	0.0369608	0.0461536	0.00261024	0.00280394	0.0092659	0.008719	0.0095935	0.0091928	0.000441809						2778	0.336961	0.346154
2776	0.033793	0.0393701	0.0373777	0.0428339	0.0482243	0.0469429	2776	0.0368469	0.0460004	0.00281609	0.00282618	0.0090409	0.0088542	0.0095652	0.00915343	0.000368616						2776	0.336847	0.346
2774	0.0342045	0.0395553	0.0373156	0.0425283	0.0480733	0.0470277	2774	0.0370251	0.0458764	0.00294632	0.0026872	0.0083238	0.008518	0.0097121	0.0088513	0.000751772						2774	0.337025	0.345876
2772	0.0343839	0.039623	0.0371773	0.0426284	0.0481737	0.0469922	2772	0.0370614	0.0459314	0.00292087	0.00262147	0.0082445	0.0085507	0.0098149	0.00887003	0.000832478						2772	0.337061	0.345931
2770	0.0344159	0.0393611	0.0368464	0.0426117	0.0480938	0.0468915	2770	0.0368745	0.0458657	0.00288142	0.00247272	0.0081958	0.0087327	0.0100451	0.0089912	0.000951364						2770	0.336874	0.345866
2768	0.0342478	0.0392857	0.0367128	0.0425777	0.0477892	0.0467227	2768	0.0367488	0.0456965	0.00275312	0.00251914	0.0083299	0.0085035	0.0100099	0.00894777	0.000923921						2768	0.336749	0.345697
2766	0.0338837	0.039404	0.0368479	0.0426432	0.0478179	0.0464689	2766	0.0367119	0.0456433	0.00268432	0.00276266	0.0087595	0.0084139	0.009621	0.00893147	0.000621653						2766	0.336712	0.345643
2764	0.0336929	0.0394312	0.0370537	0.042587	0.0476403	0.0462796	2764	0.0367259	0.0455023	0.00261479	0.00288316	0.0088941	0.0082091	0.0092259	0.00877637	0.000518523						2764	0.336726	0.345502
2762	0.0336968	0.0392395	0.0369323	0.0425083	0.0475686	0.0462111	2762	0.0366229	0.0454293	0.00261917	0.00278428	0.0088115	0.0083291	0.0092788	0.00880647	0.00047487						2762	0.336623	0.345429
2760	0.0336712	0.0389552	0.036565	0.0421587	0.0476843	0.0461214	2760	0.0363971	0.0453215	0.00284833	0.002646	0.0084875	0.0087291	0.0095564	0.00892433	0.000560557						2760	0.336397	0.345321
2758	0.0335814	0.0389188	0.0363835	0.0419062	0.047651	0.0460151	2758	0.0362946	0.0451908	0.00295978	0.00266981	0.0083248	0.0087322	0.0096316	0.0088962	0.000668658						2758	0.336295	0.345191
2756	0.0335539	0.0388484	0.0361983	0.0420426	0.0476385	0.0459144	2756	0.0362002	0.0451985	0.00286582	0.00264725	0.0084887	0.0087901	0.0097161	0.0089983	0.000639639						2756	0.3362	0.345198
2754	0.0334874	0.038822	0.0360017	0.0421029	0.0474833	0.0458124	2754	0.0361037	0.0451329	0.00275382	0.00266876	0.0086155	0.0086613	0.0098107	0.00902917	0.000677215						2754	0.336104	0.345133
2752	0.0335635	0.0387684	0.0359083	0.0419111	0.0473569	0.0461841	2752	0.0360801	0.0451507	0.0028662	0.0026067	0.0083476	0.0085885	0.0102758	0.00907063	0.00105063						2752	0.33608	0.345151
2750	0.0334222	0.0385114	0.0361491	0.04165	0.0474103	0.0462122	2750	0.0360276	0.0450908	0.00303947	0.00254678	0.0082278	0.0088989	0.0100631	0.00906327	0.000928625						2750	0.336028	0.345091
2748	0.0329949	0.0384318	0.0362835	0.0412805	0.0470758	0.0457415	2748	0.0359034	0.0446993	0.00303497	0.00273831	0.0082856	0.008644	0.009458	0.00879587	0.000600773						2748	0.335903	0.344699
2746	0.0333167	0.0387676	0.0363684	0.0415927	0.0471295	0.0457893	2746	0.0361509	0.0448372	0.00288859	0.00273195	0.008276	0.0083619	0.0094209	0.00868627	0.000637659						2746	0.336151	0.344837
2744	0.0336671	0.0389526	0.0361858	0.0415998	0.0471391	0.0456731	2744	0.0362685	0.044804	0.0028701	0.00264372	0.0079327	0.0081865	0.0094873	0.0085355	0.000833994						2744	0.336268	0.344804
2742	0.0334932	0.0389806	0.0361894	0.0413321	0.0469859	0.0455812	2742	0.0362211	0.0446331	0.00294374	0.00274384	0.0078389	0.0080053	0.0093918	0.008412	0.000852601						2742	0.336221	0.344633
2740	0.0333953	0.0390762	0.0365807	0.041362	0.0472157	0.0456217	2740	0.0363507	0.0447331	0.00302632	0.00284742	0.0079667	0.0081395	0.009041	0.0083824	0.000576871						2740	0.336351	0.344733
2738	0.0332035	0.0388291	0.0362921	0.0411947	0.0471989	0.0452969	2738	0.0361082	0.0445635	0.00306855	0.0028173	0.0079912	0.0083698	0.0090048	0.00845527	0.000512176						2738	0.336108	0.344563
2736	0.0331601	0.038458	0.0357814	0.0413412	0.0469117	0.0450628	2736	0.0357998	0.0444386	0.00283723	0.002649	0.0081811	0.0084537	0.0092814	0.00863873	0.000573012						2736	0.3358	0.344439
2734	0.0332043	0.0383611	0.0356039	0.0415859	0.0464975	0.0452857	2734	0.0357231	0.0444564	0.00255867	0.00258047	0.0083816	0.0081364	0.0096818	0.00873327	0.000830552						2734	0.335723	0.344456
2732	0.0330934	0.0384672	0.0353346	0.0416681	0.0463679	0.0453771	2732	0.0356317	0.044471	0.00247745	0.00269919	0.0085747	0.0079007	0.0100425	0.0088393	0.00109514						2732	0.335632	0.344471
2730	0.0328434	0.0382194	0.0351582	0.0416936	0.0464462	0.0450752	2730	0.035407	0.044405	0.00244616	0.00269662	0.0088502	0.0082268	0.009917	0.008998	0.000854738						2730	0.335407	0.344405
2728	0.0328931	0.0378355	0.0353794	0.0415354	0.046679	0.0450561	2728	0.0353693	0.0444235	0.0026295	0.00247122	0.0086423	0.0088435	0.0096767	0.00905417	0.000548435						2728	0.335369	0.344423
2726	0.0329158	0.037735	0.035517	0.041218	0.0465798	0.0450061	2726	0.0353893	0.044268	0.00275606	0.00241214	0.0083022	0.0088448	0.0094891	0.0088787	0.000594176						2726	0.335389	0.344268
2724	0.0328523	0.0377801	0.0357204	0.0409261	0.046469	0.0449276	2724	0.0354509	0.0441076	0.00286099	0.00247493	0.0080738	0.0086889	0.0092072	0.00865663	0.000567389						2724	0.335451	0.344108
2722	0.0327584	0.0375053	0.0357065	0.0406505	0.0462049	0.0448301	2722	0.0353234	0.0438952	0.00289282	0.00239653	0.0078921	0.0086996	0.0091236	0.00857177	0.000625623						2722	0.335323	0.343895
2720	0.032673	0.0374595	0.0352338	0.0406277	0.0456892	0.0448391	2720	0.0351221	0.0437187	0.00271039	0.0023952	0.0079547	0.0082297	0.0096053	0.00859657	0.000884344						2720	0.335122	0.343719
2718	0.032526	0.0375289	0.0349396	0.0405784	0.0457548	0.044605	2718	0.0349982	0.0436461	0.00271817	0.00250196	0.0080524	0.0082259	0.0096654	0.0086479	0.000885441						2718	0.334998	0.343646
2716	0.0323286	0.0374394	0.0347673	0.0405978	0.0460666	0.0442526	2716	0.0348451	0.043639	0.00278556	0.00255629	0.0082692	0.0086272	0.0094853	0.0087939	0.000624953						2716	0.334845	0.343639
2714	0.0322559	0.0374667	0.0346961	0.0404502	0.046002	0.0440111	2714	0.0348062	0.0434878	0.00281266	0.00260715	0.0081943	0.0085353	0.009315	0.00868153	0.000574483						2714	0.334806	0.343488
2712	0.0319764	0.0374061	0.0348927	0.0399113	0.0454538	0.0437128	2712	0.0347584	0.043026	0.00283437	0.00271734	0.0079349	0.0080477	0.0088201	0.00826757	0.00048182						2712	0.334758	0.343026
2710	0.0316894	0.0370889	0.0348859	0.0395556	0.0452353	0.0433808	2710	0.0345547	0.0427239	0.00289627	0.00271494	0.0078662	0.0081464	0.0084949	0.00816917	0.000314968						2710	0.334555	0.342724
2708	0.0318517	0.0369293	0.0346662	0.0393445	0.0452728	0.0431431	2708	0.0344824	0.0425868	0.00300305	0.00254379	0.0074928	0.0083435	0.0084769	0.0081044	0.000533844						2708	0.334482	0.342587
2706	0.0317666	0.0366072	0.0342563	0.0392437	0.0448991	0.0429453	2706	0.03421	0.0423627	0.00287236	0.00242063	0.0074771	0.0082919	0.008689	0.00815267	0.000617831						2706	0.33421	0.342363
2704	0.0313527	0.0362559	0.0339775	0.0392885	0.0444576	0.0428704	2704	0.033862	0.0422055	0.00264792	0.00245364	0.0079358	0.0082017	0.0088929	0.00834347	0.000494048						2704	0.333862	0.342205
2702	0.0312729	0.0361877	0.0341329	0.0392073	0.0445881	0.0428181	2702	0.0338645	0.0422045	0.00274238	0.00246837	0.0079344	0.0084004	0.0086852	0.00834	0.000379027						2702	0.333865	0.342204
2700	0.0311087	0.0362869	0.0340511	0.0387981	0.0446245	0.0427629	2700	0.0338156	0.0420618	0.00297579	0.00259712	0.0076894	0.0083376	0.0087118	0.00824627	0.000517283						2700	0.333816	0.342062
2698	0.0309127	0.0363293	0.0336681	0.0385819	0.0443537	0.0428815	2698	0.0336367	0.041939	0.0029991	0.00270844	0.0076692	0.0080244	0.0092134	0.00830233	0.000808748						2698	0.333637	0.341939
2696	0.0311569	0.0363813	0.034006	0.0392097	0.0442725	0.0432416	2696	0.0338481	0.0422413	0.00267553	0.00261578	0.0080528	0.0078912	0.0092356	0.0083932	0.000734001						2696	0.333848	0.342241
2694	0.0312765	0.036282	0.0342252	0.0394135	0.0442055	0.0432829	2694	0.0339279	0.0423006	0.00254253	0.00251596	0.008137	0.0079235	0.0090577	0.00837273	0.000602727						2694	0.333928	0.342301
2692	0.0309882	0.0358028	0.0340632	0.0389462	0.0443407	0.042925	2692	0.0336181	0.0420706	0.00279689	0.00243797	0.007958	0.0085379	0.0088618	0.00845257	0.000457903						2692	0.333618	0.342071
2690	0.0307129	0.0355969	0.0338753	0.0384978	0.0443762	0.0424978	2690	0.033395	0.0417906	0.00300233	0.00247717	0.0077849	0.0087793	0.0086225	0.00839557	0.000534632						2690	0.333395	0.341791
2688	0.0306581	0.0359234	0.0336831	0.0384377	0.0443069	0.0423688	2688	0.0334215	0.0417045	0.00299047	0.00264238	0.0077796	0.0083835	0.0086857	0.00828293	0.000461345						2688	0.333422	0.341704
2686	0.0305981	0.0358054	0.0332898	0.0382064	0.0438463	0.0424685	2686	0.0332311	0.0415071	0.0029403	0.00260415	0.0076083	0.0080409	0.0091787	0.00827597	0.00081116						2686	0.333231	0.341507
2684	0.0304678	0.035477	0.0330839	0.0380606	0.0432318	0.0424092	2684	0.0330096	0.0412339	0.00277874	0.00250543	0.0075928	0.0077548	0.0093253	0.0082243	0.000956928						2684	0.33301	0.341234
2682	0.0304419	0.0356124	0.0331725	0.0381469	0.0433641	0.042435	2682	0.0330756	0.0413153	0.00278299	0.00258661	0.007705	0.0077517	0.0092625	0.00823973	0.00088605						2682	0.333076	0.341315
2680	0.0302507	0.0356049	0.0331001	0.0381638	0.0434485	0.042301	2680	0.0329852	0.0413044	0.00277973	0.00267895	0.0079131	0.0078436	0.0092009	0.0083192	0.000764365						2680	0.332985	0.341304
2678	0.0300374	0.0353841	0.0331135	0.0382914	0.0432553	0.0421102	2678	0.032845	0.041219	0.00259919	0.00268344	0.008254	0.0078712	0.0089967	0.00837397	0.00057226						2678	0.332845	0.341219
2676	0.0303545	0.0353644	0.0331678	0.0382667	0.0432394	0.0420619	2676	0.0329622	0.0411893	0.00259865	0.00251127	0.0079122	0.007875	0.0088941	0.0082271	0.000577938						2676	0.332962	0.341189
2674	0.0307481	0.0355289	0.0331113	0.0381855	0.0433081	0.0418489	2674	0.0331294	0.0411142	0.00263915	0.00239045	0.0074374	0.0077792	0.0087376	0.00798473	0.000674027						2674	0.333129	0.341114
2672	0.0305128	0.0355993	0.0331276	0.0383884	0.0433705	0.0417311	2672	0.0330799	0.0411633	0.00253911	0.00254359	0.0078756	0.0077712	0.0086035	0.00808343	0.000453406						2672	0.33308	0.341163
2670	0.0300329	0.0352809	0.0329702	0.0382777	0.0433892	0.0416262	2670	0.0327613	0.0410977	0.00259641	0.00263023	0.0082448	0.0081083	0.008656	0.00833637	0.0002851						2670	0.332761	0.341098
2668	0.0299183	0.0350329	0.0323504	0.0380362	0.0433975	0.0413822	2668	0.0324339	0.0409386	0.00270803	0.00255832	0.0081179	0.0083646	0.0090318	0.00850477	0.000472798						2668	0.332434	0.340939
2666	0.0302668	0.0353422	0.0326072	0.0382719	0.0436786	0.0415316	2666	0.0327387	0.0411607	0.00272237	0.00254026	0.0080051	0.0083364	0.0089244	0.00842197	0.000465585						2666	0.332739	0.341161
2664	0.0302304	0.035532	0.0331391	0.0381706	0.0435343	0.0417061	2664	0.0329672	0.041137	0.00272676	0.00265498	0.0079402	0.0080023	0.008567	0.00816983	0.000345355						2664	0.332967	0.341137
2662	0.0300735	0.0353943	0.0327847	0.0377363	0.0431923	0.0414204	2662	0.0327508	0.040783	0.00278329	0.00266056	0.0076628	0.007798	0.0086357	0.00803217	0.000527029						2662	0.332751	0.340783
2660	0.0300614	0.0352185	0.0324066	0.0374558	0.0430375	0.041413	2660	0.0325622	0.0406354	0.00287094	0.00258207	0.0073944	0.007819	0.0090064	0.00807327	0.000835539						2660	0.332562	0.340635
2658	0.0297824	0.0347373	0.0321744	0.0373822	0.0428652	0.0414295	2658	0.0322314	0.040559	0.00284327	0.00247794	0.0075998	0.0081279	0.0092551	0.0083276	0.000845526						2658	0.332231	0.340559
2656	0.0295638	0.0343131	0.032179	0.0373741	0.0425452	0.0411902	2656	0.0320186	0.0403698	0.00268138	0.00237871	0.0078103	0.0082321	0.0090112	0.0083512	0.000609244						2656	0.332019	0.34037
2654	0.0293875	0.0342759	0.0322942	0.0372058	0.0422628	0.0410662	2654	0.0319859	0.0401783	0.00264285	0.00245874	0.0078183	0.0079869	0.008772	0.0081924	0.000508978						2654	0.331986	0.340178
2652	0.0292725	0.0342246	0.0321362	0.0367615	0.0421402	0.0406236	2652	0.0318778	0.0398418	0.00277327	0.00248614	0.007489	0.0079156	0.0084874	0.007964	0.000500957						2652	0.331878	0.339842
2650	0.0293426	0.0340715	0.0319333	0.0366385	0.0421542	0.0403224	2650	0.0317825	0.039705	0.0028092	0.00236806	0.0072959	0.0080827	0.0083891	0.00792257	0.000563918						2650	0.331782	0.339705
2648	0.0294393	0.0341863	0.0319093	0.0366157	0.0422292	0.0402345	2648	0.031845	0.0396931	0.00284564	0.00237415	0.0071764	0.0080429	0.0083252	0.00784817	0.000598645						2648	0.331845	0.339693
2646	0.0292706	0.0342053	0.0319966	0.0364704	0.0421021	0.0400603	2646	0.0318242	0.0395443	0.00285109	0.00247186	0.0071998	0.0078968	0.0080637	0.0077201	0.000458255						2646	0.331824	0.339544
2644	0.0290352	0.0338828	0.0321553	0.0364676	0.0422486	0.039846	2644	0.0316911	0.0395207	0.00290419	0.00245691	0.0074324	0.0083658	0.0076907	0.00782963	0.00048196						2644	0.331691	0.339521
2642	0.0286069	0.0335292	0.0320411	0.0363166	0.0422041	0.0398351	2642	0.0313924	0.0394519	0.00296239	0.00252445	0.0077097	0.0086749	0.007794	0.00805953	0.000534587						2642	0.331392	0.339452
2640	0.0282025	0.0336282	0.031547	0.0360954	0.0415954	0.0397893	2640	0.0311259	0.03916	0.00280348	0.00273725	0.0078929	0.0079672	0.0082423	0.00803413	0.000184066						2640	0.331126	0.33916
2638	0.0278364	0.0335895	0.0309955	0.0357291	0.0412868	0.0396446	2638	0.0308071	0.0388868	0.00285529	0.00288117	0.0078927	0.0076973	0.0086491	0.0080797	0.0005027						2638	0.330807	0.338887
2636	0.027969	0.0334414	0.0309181	0.0352765	0.0413384	0.0396828	2636	0.0307762	0.0387659	0.00313324	0.00273896	0.0073075	0.007897	0.0087647	0.00798973	0.000733013						2636	0.330776	0.338766
2634	0.0284982	0.033737	0.0313603	0.0357086	0.041583	0.0398009	2634	0.0311985	0.0390308	0.00301196	0.00262315	0.0072104	0.007846	0.0084406	0.00783233	0.000615214						2634	0.331199	0.339031
2632	0.0284222	0.0335283	0.0314178	0.0359567	0.0415287	0.0397079	2632	0.0311228	0.0390644	0.00284119	0.0025658	0.0075345	0.0080004	0.0082901	0.00794167	0.000381209						2632	0.331123	0.339064
2630	0.0280239	0.0328087	0.0303969	0.0352162	0.0408637	0.0391587	2630	0.0304098	0.0384129	0.00289668	0.00239243	0.0071923	0.008055	0.0087618	0.00800303	0.000786039						2630	0.33041	0.338413
2628	0.0280419	0.032824	0.0301016	0.0354401	0.0406835	0.0391304	2628	0.0303225	0.038418	0.00269332	0.00239869	0.0073982	0.0078595	0.0090288	0.0080955	0.000840527						2628	0.330322	0.338418
2626	0.0280961	0.0330118	0.0303519	0.0356273	0.0406679	0.0392196	2626	0.0304866	0.0385049	0.00259518	0.00246062	0.0075312	0.0076561	0.0088677	0.00801833	0.000738219						2626	0.330487	0.338505
2624	0.0280468	0.0332589	0.0306032	0.0353008	0.0406048	0.0391316	2624	0.0306363	0.0383457	0.00273794	0.00260621	0.007254	0.0073459	0.0085284	0.00770943	0.000710733						2624	0.330636	0.338346
2622	0.0276697	0.0332355	0.0305412	0.0348138	0.0404998	0.0387739	2622	0.0304821	0.0380292	0.00291524	0.00278337	0.0071441	0.0072643	0.0082327	0.00754703	0.000596838						2622	0.330482	0.338029
2620	0.0274121	0.0329102	0.0301427	0.0345097	0.0402172	0.0383479	2620	0.030155	0.0376916	0.0029098	0.00274907	0.0070976	0.007307	0.0082052	0.0075366	0.000588414						2620	0.330155	0.337692
2618	0.0271535	0.0322506	0.0298177	0.0344922	0.0399897	0.0384407	2618	0.0297406	0.0376409	0.00283468	0.00254942	0.0073387	0.0077391	0.008623	0.00790027	0.000657144						2618	0.329741	0.337641
2616	0.0266603	0.0317264	0.0296256	0.0345	0.0402195	0.0387416	2616	0.0293374	0.0378204	0.00296895	0.00254531	0.0078397	0.0084931	0.009116	0.00848293	0.000638211						2616	0.329337	0.33782
2614	0.0266366	0.0318155	0.0297026	0.0345171	0.0399404	0.0386131	2614	0.0293849	0.0376902	0.00282699	0.00260403	0.0078805	0.0081249	0.0089105	0.0083053	0.000538176						2614	0.329385	0.33769
2612	0.0268575	0.0322225	0.0299458	0.0344585	0.0395545	0.0385953	2612	0.0296753	0.0375361	0.00270809	0.00269271	0.007601	0.007332	0.0086495	0.00786083	0.000696123						2612	0.329675	0.337536
2610	0.0268572	0.0321436	0.030096	0.0343974	0.0394167	0.0384687	2610	0.0296989	0.0374276	0.00266669	0.00266547	0.0075402	0.0072731	0.0083727	0.00772867	0.000573515						2610	0.329699	0.337428
2608	0.0267244	0.0320472	0.02997	0.0345104	0.0395768	0.0380408	2608	0.0295805	0.037376	0.0025978	0.00268269	0.007786	0.0075296	0.0080708	0.00779547	0.000270724						2608	0.329581	0.337376
2606	0.026697	0.0321019	0.0299112	0.0345474	0.0395986	0.0377358	2606	0.02957	0.0372939	0.00255443	0.00271855	0.0078504	0.0074967	0.0078246	0.0077239	0.000197183						2606	0.32957	0.337294
2604	0.0269349	0.0317126	0.0299154	0.0341985	0.0394296	0.0372005	2604	0.029521	0.0369429	0.00262505	0.00241315	0.0072636	0.007717	0.0072851	0.0074219	0.00025579						2604	0.329521	0.336943
2602	0.0266552	0.0316461	0.0294915	0.0339249	0.0395581	0.0370121	2602	0.0292643	0.0368317	0.00282093	0.0025032	0.0072697	0.007912	0.0075206	0.00756743	0.000323701						2602	0.329264	0.336832
2600	0.0267571	0.0319259	0.0291365	0.0341498	0.0393068	0.0373196	2600	0.0292732	0.0369254	0.002601	0.00258711	0.0073927	0.0073809	0.0081831	0.00765223	0.000459782						2600	0.329273	0.336925
2598	0.0266132	0.0315307	0.0287209	0.0336065	0.0386448	0.0373726	2598	0.0289549	0.0365413	0.00262	0.00246709	0.0069933	0.0071141	0.0086517	0.00758637	0.000924581						2598	0.328955	0.336541
2596	0.0259948	0.0308282	0.0282754	0.0331797	0.0387676	0.0368814	2596	0.0283661	0.0362762	0.00284268	0.00241798	0.0071849	0.0079394	0.008606	0.0079101	0.000711003						2596	0.328366	0.336276
2594	0.0259438	0.0307823	0.0287182	0.0337417	0.0393449	0.0364679	2594	0.0284814	0.0365182	0.00280194	0.00242792	0.0077979	0.0085626	0.0077497	0.00803673	0.000456051						2594	0.328481	0.336518
2592	0.0262145	0.0310185	0.0289872	0.0345765	0.0395497	0.036401	2592	0.0287401	0.0368424	0.00251581	0.00241152	0.008362	0.0085312	0.0074138	0.00810233	0.000602259						2592	0.32874	0.336842
2590	0.0257624	0.0310237	0.0283754	0.0339784	0.0389193	0.0361511	2590	0.0283872	0.0363496	0.00247642	0.00263067	0.008216	0.0078956	0.0077757	0.00796243	0.000227631						2590	0.328387	0.33635
2588	0.0258019	0.0311493	0.0283655	0.0331564	0.0384322	0.0362612	2588	0.0284389	0.0359499	0.00265164	0.00267446	0.0073545	0.0072829	0.0078957	0.00751103	0.000335049						2588	0.328439	0.33595
2586	0.025455	0.0306013	0.0283673	0.0327613	0.0378631	0.0360889	2586	0.0281412	0.0355711	0.00259002	0.00258059	0.0073063	0.0072618	0.0077216	0.0074299	0.000253598						2586	0.328141	0.335571
2584	0.0249754	0.0300994	0.0283402	0.0327004	0.0376612	0.0361461	2584	0.027805	0.0355026	0.00254224	0.00260359	0.007725	0.0075618	0.0078059	0.00769757	0.000124341						2584	0.327805	0.335503
2582	0.0254412	0.0302955	0.0285605	0.0328705	0.038294	0.0367819	2582	0.0280991	0.0359821	0.0027988	0.00245983	0.0074293	0.0079985	0.0082214	0.00788307	0.000408472						2582	0.328099	0.335982
2580	0.025992	0.0311304	0.0287988	0.0329857	0.0382216	0.0370335	2580	0.0286404	0.0360803	0.00274502	0.00257286	0.0069937	0.0070912	0.0082347	0.00743987	0.00069007						2580	0.32864	0.33608
2578	0.025959	0.0316304	0.0288633	0.0328443	0.0384118	0.0366283	2578	0.0288176	0.0359615	0.00284302	0.00283598	0.0068853	0.0067814	0.007765	0.0071439	0.000540391						2578	0.328818	0.335961
2576	0.0258978	0.0316165	0.0288389	0.0326748	0.0388307	0.0362494	2576	0.0287844	0.0359183	0.00309128	0.00285974	0.006777	0.0072142	0.0074105	0.0071339	0.000324294						2576	0.328784	0.335918
2574	0.0258957	0.0312262	0.0288294	0.0322483	0.0381448	0.0359943	2574	0.0286504	0.0354625	0.00298401	0.00266975	0.0063526	0.0069186	0.0071649	0.00681203	0.000416503						2574	0.32865	0.335462
2572	0.0260556	0.0306989	0.0287341	0.0321034	0.0374321	0.0360875	2572	0.0284962	0.0352077	0.00277116	0.00233077	0.0060478	0.0067332	0.0073534	0.00671147	0.000653071						2572	0.328496	0.335208
2570	0.0262548	0.0306018	0.0282828	0.0322685	0.0374786	0.0366164	2570	0.0283798	0.0354545	0.00279263	0.00217512	0.0060137	0.0068768	0.0083336	0.0070747	0.00117254						2570	0.32838	0.335454
2568	0.026024	0.0306933	0.0284349	0.0327923	0.0377114	0.0367936	2568	0.0283841	0.0357658	0.00261567	0.00233507	0.0067683	0.0070181	0.0083587	0.0073817	0.000855276						2568	0.328384	0.335766
2566	0.0255795	0.0303625	0.0290289	0.0328482	0.0375145	0.0363258	2566	0.0283236	0.0355628	0.00242491	0.00246826	0.0072687	0.007152	0.0072969	0.0072392	7.68225e-05						2566	0.328324	0.335563
2564	0.0253838	0.0300727	0.0286634	0.0324305	0.0375614	0.035575	2564	0.02804	0.035189	0.00258714	0.00240582	0.0070467	0.0074887	0.0069116	0.007149	0.000301844						2564	0.32804	0.335189
2562	0.0255793	0.0299041	0.0279506	0.0320349	0.0373402	0.0354607	2562	0.0278113	0.0349453	0.00268995	0.00216576	0.0064556	0.0074361	0.0075101	0.00713393	0.000588618						2562	0.327811	0.334945
2560	0.0258653	0.0296853	0.0280631	0.0323301	0.037216	0.0361554	2560	0.0278712	0.0352338	0.00257001	0.00191721	0.0064648	0.0075307	0.0080923	0.0073626	0.000826669						2560	0.327871	0.335234
2558	0.0256877	0.0291981	0.028127	0.032335	0.0372934	0.0358131	2558	0.0276709	0.0351472	0.00254539	0.00179909	0.0066473	0.0080953	0.0076861	0.00747623	0.000746464						2558	0.327671	0.335147
2556	0.0254195	0.028939	0.0280502	0.0320022	0.0376304	0.0352757	2556	0.0274696	0.0349694	0.00282657	0.00183018	0.0065827	0.0086914	0.0072255	0.00749987	0.00108079						2556	0.32747	0.334969
2554	0.0250944	0.029466	0.0282534	0.0321352	0.0375034	0.0349838	2554	0.0276046	0.0348741	0.00268578	0.00225686	0.0070408	0.0080374	0.0067304	0.00726953	0.000682863						2554	0.327605	0.334874
2552	0.0252828	0.0300484	0.0285644	0.0324612	0.0374996	0.0348092	2552	0.0279652	0.0349233	0.00252114	0.00243865	0.0071784	0.0074512	0.0062448	0.00695813	0.000632644						2552	0.327965	0.334923
2550	0.025258	0.0298669	0.0282324	0.0324575	0.0376093	0.0355347	2550	0.0277858	0.0352005	0.00259211	0.00233669	0.0071995	0.0077424	0.0073023	0.00741473	0.000288385						2550	0.327786	0.335201
2548	0.025282	0.0300972	0.0282769	0.0326091	0.0379902	0.0362423	2548	0.0278854	0.0356139	0.00274504	0.00243136	0.0073271	0.007893	0.0079654	0.0077285	0.000349502						2548	0.327885	0.335614
2546	0.0254213	0.0303099	0.0286232	0.0322417	0.038032	0.0361524	2546	0.0281181	0.0354754	0.00295393	0.00248313	0.0068204	0.0077221	0.0075292	0.00735723	0.000474811						2546	0.328118	0.335475
2544	0.0252403	0.0299287	0.0281809	0.0314147	0.037473	0.035474	2544	0.0277833	0.0347872	0.00308699	0.00236935	0.0061744	0.0075443	0.0072931	0.00700393	0.000729294						2544	0.327783	0.334787
2542	0.0251154	0.0296977	0.0278335	0.0313477	0.0373254	0.03509	2542	0.0275489	0.0345877	0.00302034	0.00230437	0.0062323	0.0076277	0.0072565	0.00703883	0.000722717						2542	0.327549	0.334588
2540	0.0257986	0.0299332	0.0281717	0.0318235	0.0375944	0.0354538	2540	0.0279678	0.0349572	0.00291732	0.00207483	0.0060249	0.0076612	0.0072821	0.0069894	0.000856519						2540	0.327968	0.334957
2538	0.0264525	0.0302162	0.0279442	0.0317882	0.0381838	0.0357469	2538	0.0282043	0.0352396	0.00322783	0.00189528	0.0053357	0.0079676	0.0078027	0.00703533	0.00147423						2538	0.328204	0.33524
2536	0.0256373	0.0299873	0.0273953	0.0312571	0.0377222	0.0356097	2536	0.0276733	0.034863	0.0032966	0.00218828	0.0056198	0.0077349	0.0082144	0.0071897	0.00138055						2536	0.327673	0.334863
2534	0.0251607	0.0297777	0.0274799	0.0310989	0.0372811	0.0353948	2534	0.0274728	0.0345916	0.0031684	0.00230851	0.0059382	0.0075034	0.0079149	0.00711883	0.00104295						2534	0.327473	0.334592
2532	0.0251728	0.0299355	0.0275937	0.0315687	0.0371677	0.035317	2532	0.0275673	0.0346845	0.00285259	0.00238146	0.0063959	0.0072322	0.0077233	0.00711713	0.000671139						2532	0.327567	0.334684
2530	0.0246821	0.0297578	0.0271714	0.0314218	0.0366809	0.03503	2530	0.0272038	0.0343776	0.00268957	0.002538	0.0067397	0.0069231	0.0078586	0.0071738	0.000600102						2530	0.327204	0.334378
2528	0.0246757	0.029759	0.0265867	0.0315557	0.0366737	0.0353181	2528	0.0270071	0.0345158	0.00265164	0.0025676	0.00688	0.0069147	0.0087314	0.0075087	0.00105903						2528	0.327007	0.334516
2526	0.0247397	0.0296855	0.0264945	0.0316936	0.0366119	0.0351202	2526	0.0269732	0.0344752	0.00252179	0.00250741	0.0069539	0.0069264	0.0086257	0.007502	0.00097325						2526	0.326973	0.334475
2524	0.0250558	0.0295271	0.026902	0.0315612	0.0365267	0.0344562	2524	0.0271616	0.0341814	0.00249413	0.00224693	0.0065054	0.0069996	0.0075542	0.00701973	0.00052469						2524	0.327162	0.334181
2522	0.0252539	0.0297981	0.0273331	0.0313578	0.0372587	0.0344102	2522	0.0274617	0.0343422	0.00295104	0.00227483	0.0061039	0.0074606	0.0070771	0.00688053	0.000699384						2522	0.327462	0.334342
2520	0.0247904	0.0296354	0.0278693	0.0310469	0.0373645	0.0351125	2520	0.0274317	0.034508	0.00320189	0.00245196	0.0062565	0.0077291	0.0072432	0.00707627	0.000750358						2520	0.327432	0.334508
2518	0.0243372	0.0292939	0.0279248	0.0310344	0.0370608	0.0356854	2518	0.0271853	0.0345935	0.00315809	0.00255976	0.0066972	0.0077669	0.0077606	0.00740823	0.000615781						2518	0.327185	0.334594
2516	0.0238237	0.0289359	0.0272457	0.0311235	0.0365113	0.0347424	2516	0.0266684	0.0341257	0.00274633	0.00260453	0.0072998	0.0075754	0.0074967	0.0074573	0.000141962						2516	0.326668	0.334126
2514	0.0234626	0.0289435	0.0268815	0.0309391	0.0358338	0.0340873	2514	0.0264292	0.0336201	0.00248057	0.0027683	0.0074765	0.0068903	0.0072058	0.00719087	0.000293385						2514	0.326429	0.33362
2512	0.0240203	0.0293381	0.0268448	0.0307469	0.0360567	0.0349758	2512	0.0267344	0.0339265	0.00280612	0.00266062	0.0067266	0.0067186	0.008131	0.00719207	0.00081315						2512	0.326734	0.333926
2510	0.0244059	0.0291466	0.0269522	0.030669	0.0363551	0.0351012	2510	0.0268349	0.0340418	0.00298743	0.00237253	0.0062631	0.0072085	0.008149	0.00720687	0.000942951						2510	0.326835	0.334042
2508	0.0247612	0.0288201	0.0272209	0.0310886	0.0367008	0.0344539	2508	0.0269341	0.0340811	0.00282461	0.0020446	0.0063274	0.0078807	0.007233	0.00714703	0.00078021						2508	0.326934	0.334081
2506	0.0248893	0.0289528	0.0270499	0.0309607	0.0367037	0.0339058	2506	0.026964	0.0338567	0.00287181	0.00203311	0.0060714	0.0077509	0.0068559	0.00689273	0.000840356						2506	0.326964	0.333857
2504	0.0249661	0.0291188	0.0276967	0.0308522	0.0365664	0.034232	2504	0.0272605	0.0338835	0.00287299	0.00211043	0.0058861	0.0074476	0.0065353	0.006623	0.000784435						2504	0.327261	0.333884
2502	0.025208	0.0291211	0.0280128	0.0310895	0.0366353	0.0350405	2502	0.0274473	0.0342551	0.0028551	0.00201691	0.0058815	0.0075142	0.0070277	0.0068078	0.000838269						2502	0.327447	0.334255
2500	0.0247443	0.0285583	0.0270248	0.0307873	0.0362126	0.0349712	2500	0.0267758	0.0339904	0.00284253	0.00191915	0.006043	0.0076543	0.0079464	0.00721457	0.00102506						2500	0.326776	0.33399
2498	0.0245996	0.0284203	0.0268831	0.0306057	0.0356132	0.0347689	2498	0.0266343	0.0336626	0.0026808	0.00192246	0.0060061	0.0071929	0.0078858	0.00702827	0.000950603						2498	0.326634	0.333663
2496	0.0242046	0.028718	0.0271158	0.0306329	0.0356712	0.0347148	2496	0.0266795	0.033673	0.00267585	0.00228812	0.0064283	0.0069532	0.007599	0.0069935	0.00058639						2496	0.326679	0.333673
2494	0.023564	0.0287971	0.0268357	0.0305034	0.0357721	0.0350726	2494	0.0263989	0.0337827	0.00286141	0.00264375	0.0069394	0.006975	0.0082369	0.00738377	0.00073905						2494	0.326399	0.333783
2492	0.0234601	0.0296497	0.02703	0.0310483	0.0360207	0.0354783	2492	0.0267133	0.0341824	0.00272775	0.00310693	0.0075882	0.006371	0.0084483	0.00746917	0.00104375						2492	0.326713	0.334182
2490	0.0227098	0.0294894	0.0267093	0.0309944	0.035756	0.0354578	2490	0.0263028	0.0340694	0.0026672	0.00340803	0.0082846	0.0062666	0.0087485	0.00776657	0.00131956						2490	0.326303	0.334069
2488	0.0230409	0.0283203	0.0260092	0.0300508	0.0356467	0.0352526	2488	0.0257901	0.03365	0.00312325	0.00264651	0.0070099	0.0073264	0.0092434	0.0078599	0.00120855						2488	0.32579	0.33365
2486	0.0239072	0.0281047	0.0259691	0.0298466	0.0359648	0.0349496	2486	0.0259937	0.033587	0.00327881	0.00209886	0.0059394	0.0078601	0.0089805	0.00759333	0.001538						2486	0.325994	0.333587
2484	0.0244995	0.0286559	0.02607	0.0305586	0.0356776	0.0349314	2484	0.0264085	0.0337225	0.00276533	0.00209877	0.0060591	0.0070217	0.0088614	0.00731407	0.00142384						2484	0.326408	0.333723
2482	0.0246592	0.0287726	0.02601	0.0307405	0.0355203	0.0344991	2482	0.0264806	0.0335866	0.00251715	0.00209669	0.0060813	0.0067477	0.0084891	0.00710603	0.00124325						2482	0.326481	0.333587
2480	0.0242703	0.0289115	0.0262058	0.0302078	0.0357822	0.0337062	2480	0.0264625	0.0332321	0.00281728	0.00233123	0.0059375	0.0068707	0.0075004	0.00676953	0.000786346						2480	0.326463	0.333232
2478	0.024039	0.0289073	0.0264733	0.0299734	0.0359346	0.0335671	2478	0.0264732	0.0331584	0.00300155	0.00243415	0.0059344	0.0070273	0.0070938	0.00668517	0.000651033						2478	0.326473	0.333158
2476	0.0237963	0.0288315	0.0265115	0.0298604	0.0362596	0.0336088	2476	0.0263798	0.0332429	0.00321525	0.00252018	0.0060641	0.0074281	0.0070973	0.00686317	0.000711504						2476	0.32638	0.333243
2474	0.0229366	0.0286378	0.0259983	0.0293691	0.0360541	0.0332539	2474	0.0258576	0.0328924	0.00335713	0.0028532	0.0064325	0.0074163	0.0072556	0.0070348	0.00052776						2474	0.325858	0.332892
2472	0.0225218	0.0286774	0.0257321	0.0296273	0.0353876	0.0334529	2472	0.0256438	0.0328226	0.00293142	0.00307875	0.0071055	0.0067102	0.0077208	0.00717883	0.000509275						2472	0.325644	0.332823
2470	0.0231598	0.0288746	0.0259966	0.0306153	0.0354976	0.0338361	2470	0.0260103	0.0333163	0.0024823	0.00285742	0.0074555	0.006623	0.0078395	0.007306	0.000621877						2470	0.32601	0.333316
2468	0.0233525	0.0288121	0.0259355	0.0307747	0.035691	0.0337189	2468	0.0260334	0.0333949	0.00247412	0.00273112	0.0074222	0.0068789	0.0077834	0.0073615	0.000455295						2468	0.326033	0.333395
2466	0.0229085	0.0285203	0.0256569	0.0300557	0.0356828	0.0340664	2466	0.0256952	0.0332683	0.0028972	0.0028061	0.0071472	0.0071625	0.0084095	0.00757307	0.000724413						2466	0.325695	0.333268
2464	0.0234111	0.0287443	0.0260525	0.0297406	0.035922	0.0339566	2464	0.0260693	0.0332064	0.00315825	0.00266664	0.0063295	0.0071777	0.0079041	0.0071371	0.000788085						2464	0.326069	0.333206
2462	0.0238929	0.0289361	0.026619	0.0298847	0.0359323	0.033495	2462	0.0264827	0.033104	0.0030427	0.00252436	0.0059918	0.0069962	0.006876	0.00662133	0.000548494						2462	0.326483	0.333104
2460	0.0233671	0.0286439	0.0262118	0.0300697	0.03538	0.033692	2460	0.0260743	0.0330472	0.00271323	0.00264109	0.0067026	0.0067361	0.0074802	0.00697297	0.000439596						2460	0.326074	0.333047
2458	0.023139	0.0284718	0.0258741	0.0301026	0.0353584	0.0337525	2458	0.0258283	0.0330712	0.00269333	0.00266669	0.0069636	0.0068866	0.0078784	0.00724287	0.000551733						2458	0.325828	0.333071
2456	0.0237342	0.028505	0.0263061	0.0301652	0.0360879	0.0339364	2456	0.0261818	0.0333965	0.00299803	0.00238783	0.006431	0.0075829	0.0076303	0.00721473	0.000679147						2456	0.326182	0.333396
2454	0.0237003	0.0283455	0.02624	0.029825	0.0362321	0.0339693	2454	0.0260953	0.0333421	0.00324927	0.00232598	0.0061247	0.0078866	0.0077293	0.00724687	0.000975002						2454	0.326095	0.333342
2452	0.0232699	0.0279999	0.0259119	0.0292767	0.0356527	0.0336105	2452	0.0257272	0.0328466	0.00325591	0.0023704	0.0060068	0.0076528	0.0076986	0.0071194	0.000963812						2452	0.325727	0.332847
2450	0.0232272	0.0279824	0.0257542	0.0295876	0.0355893	0.0329658	2450	0.0256546	0.0327142	0.00300875	0.00237916	0.0063604	0.0076069	0.0072116	0.00705963	0.000636994						2450	0.325655	0.332714
2448	0.0236416	0.0282009	0.0257434	0.0299462	0.035692	0.0325745	2448	0.025862	0.0327376	0.00287637	0.00228196	0.0063046	0.0074911	0.0068311	0.0068756	0.0005945						2448	0.325862	0.332738
2446	0.024076	0.0284454	0.0256051	0.0293677	0.0350823	0.0328318	2446	0.0260422	0.0324273	0.0028787	0.00221725	0.0052917	0.0066369	0.0072267	0.0063851	0.00099177						2446	0.326042	0.332427
2444	0.0241081	0.0284813	0.025937	0.0291814	0.0348952	0.033355	2444	0.0261755	0.0324772	0.00295631	0.00219633	0.0050733	0.0064139	0.007418	0.00630173	0.00117637						2444	0.326175	0.332477
2442	0.0242199	0.028569	0.0261867	0.0298559	0.0354396	0.0336316	2442	0.0263252	0.0329757	0.00284905	0.00217786	0.005636	0.0068706	0.0074449	0.0066505	0.000924317						2442	0.326325	0.332976
2440	0.0237725	0.0286657	0.0257922	0.0298869	0.0352204	0.0333481	2440	0.0260768	0.0328185	0.00270591	0.00245898	0.0061144	0.0065547	0.0075559	0.00674167	0.000738714						2440	0.326077	0.332818
2438	0.0234956	0.0286023	0.0255673	0.0298607	0.0351978	0.0335547	2438	0.0258884	0.0328711	0.00273344	0.00256845	0.0063651	0.0065955	0.0079874	0.00698267	0.000877717						2438	0.325888	0.332871
2436	0.0224642	0.0275799	0.0252282	0.029478	0.0350346	0.0333104	2436	0.0250908	0.0326077	0.00284417	0.00256062	0.0070138	0.0074547	0.0080822	0.0075169	0.000536909						2436	0.325091	0.332608
2434	0.0223785	0.027177	0.0250257	0.029774	0.0347196	0.0333097	2434	0.0248604	0.0326011	0.00254781	0.00240352	0.0073955	0.0075426	0.008284	0.0077407	0.000476226						2434	0.32486	0.332601
2432	0.0231327	0.027878	0.0250245	0.0304221	0.0346596	0.0335088	2432	0.0253451	0.0328635	0.00219121	0.00238884	0.0072894	0.0067816	0.0084843	0.00751843	0.00087415						2432	0.325345	0.332863
2430	0.02337	0.0283997	0.0250606	0.0300793	0.0346233	0.0335088	2430	0.0256101	0.0327371	0.00236825	0.00255948	0.0067093	0.0062236	0.0084482	0.00712703	0.00116965						2430	0.32561	0.332737
2428	0.023324	0.0283054	0.0252457	0.0290341	0.0348163	0.0330457	2428	0.025625	0.0322987	0.00296259	0.00251227	0.0057101	0.0065109	0.0078	0.00667367	0.00105441						2428	0.325625	0.332299
2426	0.0232287	0.0279346	0.0255347	0.0290441	0.0351969	0.0326987	2426	0.025566	0.0323132	0.00309446	0.00235311	0.0058154	0.0072623	0.007164	0.00674723	0.000808487						2426	0.325566	0.332313
2424	0.0232394	0.0275598	0.0255028	0.0294479	0.0350798	0.0325304	2424	0.025434	0.0323527	0.00282015	0.00216102	0.0062085	0.00752	0.0070276	0.0069187	0.000662497						2424	0.325434	0.332353
2422	0.0234567	0.0275818	0.0255199	0.0294939	0.0351837	0.0328679	2422	0.0255195	0.0325152	0.00286125	0.00206255	0.0060372	0.0076019	0.007348	0.0069957	0.000839737						2422	0.325519	0.332515
2420	0.0234228	0.0273602	0.0251746	0.0295229	0.0351787	0.0328332	2420	0.0253192	0.0325116	0.00284158	0.00197268	0.0061001	0.0078185	0.0076586	0.0071924	0.000949332						2420	0.325319	0.332512
2418	0.0233105	0.0270747	0.0251149	0.0297802	0.0348207	0.0329064	2418	0.0251667	0.0325024	0.00254442	0.00188263	0.0064697	0.007746	0.0077915	0.00733573	0.000750352						2418	0.325167	0.332502
2416	0.0234552	0.0273617	0.0254631	0.0303424	0.0350305	0.0335228	2416	0.0254267	0.0329652	0.00239327	0.0019535	0.0068872	0.0076688	0.0080597	0.00753857	0.000597001						2416	0.325427	0.332965
2414	0.0233899	0.0276581	0.0255706	0.0300182	0.0352334	0.0335936	2414	0.0255395	0.0329484	0.00266679	0.00213427	0.0066283	0.0075753	0.008023	0.00740887	0.00071209						2414	0.32554	0.332948
2412	0.0233129	0.0280423	0.0252568	0.0292638	0.0352683	0.033068	2412	0.0255373	0.0325334	0.00303774	0.00237715	0.0059509	0.007226	0.0078112	0.00699603	0.000951232						2412	0.325537	0.332533
2410	0.0230556	0.0280403	0.0250515	0.0291412	0.0352817	0.0328258	2410	0.0253825	0.0324162	0.00309067	0.00250878	0.0060856	0.0072414	0.0077743	0.00703377	0.000863285						2410	0.325382	0.332416
2408	0.0228072	0.0278122	0.0253386	0.0293191	0.0352226	0.0337286	2408	0.0253193	0.0327568	0.00306939	0.00250256	0.0065119	0.0074104	0.00839	0.00743743	0.000939342						2408	0.325319	0.332757
2406	0.0227771	0.0278182	0.0255117	0.0295907	0.0348639	0.0341107	2406	0.025369	0.0328551	0.00285203	0.00252358	0.0068136	0.0070457	0.008599	0.0074861	0.000970761						2406	0.325369	0.332855
2404	0.0231468	0.0277042	0.0253005	0.0298437	0.0345657	0.0333695	2404	0.0253838	0.032593	0.00245491	0.00227984	0.0066969	0.0068615	0.008069	0.00720913	0.0007492						2404	0.325384	0.332593
2402	0.0236719	0.0277817	0.0254636	0.0296002	0.0344551	0.032788	2402	0.0256391	0.0322811	0.00246682	0.00206051	0.0059283	0.0066734	0.0073244	0.00664203	0.000698578						2402	0.325639	0.332281
2400	0.0237374	0.027613	0.0254895	0.0288972	0.0342516	0.0324544	2400	0.0256133	0.0318677	0.00272498	0.00194076	0.0051598	0.0066386	0.0069649	0.00625443	0.000961917						2400	0.325613	0.331868
2398	0.0235414	0.0273647	0.0253383	0.02881	0.0343799	0.0329583	2398	0.0254148	0.0320494	0.00289405	0.0019128	0.0052686	0.0070152	0.00762	0.0066346	0.00122103						2398	0.325415	0.332049
2396	0.0233134	0.0272327	0.0253179	0.0291411	0.0347139	0.0331791	2396	0.025288	0.0323447	0.00287857	0.00195982	0.0058277	0.0074812	0.0078612	0.0070567	0.00108117						2396	0.325288	0.332345
2394	0.023426	0.027362	0.0254343	0.0295238	0.0349209	0.0331381	2394	0.0254074	0.0325276	0.00274986	0.00196814	0.0060978	0.0075589	0.0077038	0.00712017	0.000888355						2394	0.325407	0.332528
2392	0.0231935	0.027552	0.025581	0.0295437	0.0347814	0.0333449	2392	0.0254422	0.0325567	0.00270636	0.00218256	0.0063502	0.0072294	0.0077639	0.0071145	0.00071382						2392	0.325442	0.332557
2390	0.0231318	0.0281619	0.0259928	0.0295936	0.0348523	0.0338065	2390	0.0257622	0.0327508	0.00278377	0.00252297	0.0064618	0.0066904	0.0078137	0.00698863	0.000723613						2390	0.325762	0.332751
2388	0.0235474	0.0293403	0.0271506	0.0299737	0.0355309	0.0341206	2388	0.0266794	0.0332084	0.00288872	0.00292505	0.0064263	0.0061906	0.00697	0.00652897	0.000399714						2388	0.326679	0.333208
2386	0.0234756	0.0309875	0.0285017	0.0302222	0.0361554	0.0347598	2386	0.0276549	0.0337125	0.00310216	0.00382687	0.0067466	0.0051679	0.0062581	0.00605753	0.000808235						2386	0.327655	0.333712
2384	0.0234358	0.0336028	0.0299798	0.029968	0.0369486	0.0364535	2384	0.0290061	0.0344567	0.0038952	0.00515296	0.0065322	0.0033458	0.0064737	0.00545057	0.00182302						2384	0.329006	0.334457
2382	0.0240624	0.0379801	0.0333304	0.0304582	0.0384127	0.0390519	2382	0.031791	0.0359743	0.00478773	0.00708541	0.0063958	0.0004326	0.0057215	0.0041833	0.00326565						2382	0.331791	0.335974
2380	0.0248177	0.0431898	0.0378509	0.0310452	0.0392728	0.0418603	2380	0.0352861	0.0373928	0.00564734	0.00945077	0.0062275	-0.003917	0.0040094	0.00210663	0.00533321						2380	0.335286	0.337393
2378	0.0254348	0.0488454	0.0424871	0.0312635	0.0411227	0.0453077	2378	0.0389224	0.0392313	0.00721061	0.0121055	0.0058287	-0.0077227	0.0028206	0.000308867	0.0071163						2378	0.338922	0.339231
2376	0.0261523	0.0552206	0.0475677	0.0309869	0.0438429	0.0490503	2376	0.0429802	0.0412934	0.00929767	0.0150674	0.0048346	-0.0113777	0.0014826	-0.00168683	0.00855825						2376	0.34298	0.341293
2374	0.0272494	0.0639356	0.0528519	0.0305799	0.0457273	0.0534518	2374	0.0480123	0.043253	0.011635	0.0188158	0.0033305	-0.0182083	0.0005999	-0.0047593	0.0117269						2374	0.348012	0.343253
2372	0.0273738	0.0729732	0.0584632	0.029839	0.0472204	0.0597628	2372	0.0529367	0.0456074	0.015027	0.0232966	0.0024652	-0.0257528	0.0012996	-0.00732933	0.0159658						2372	0.352937	0.345607
2370	0.0269693	0.0840385	0.0653715	0.0292428	0.0498819	0.0672024	2370	0.0587931	0.0487757	0.019004	0.0290978	0.0022735	-0.0341566	0.0018309	-0.0100174	0.0209063						2370	0.358793	0.348776
2368	0.025013	0.0959458	0.0738218	0.0305636	0.0541354	0.0730472	2368	0.0649269	0.0525821	0.0212844	0.0362933	0.0055506	-0.0418104	-0.0007746	-0.0123448	0.0257132						2368	0.364927	0.352582
2366	0.0218603	0.101857	0.0810068	0.0310162	0.0564648	0.0755501	2366	0.0682414	0.0543437	0.0223426	0.041498	0.0091559	-0.0453922	-0.0054567	-0.0138977	0.0282367						2366	0.368241	0.354344
2364	0.0218242	0.103919	0.0825059	0.0292237	0.0540844	0.0738247	2364	0.0694164	0.0523776	0.0223494	0.0425839	0.0073995	-0.0498346	-0.0086812	-0.0170388	0.0295182						2364	0.369416	0.352378
2362	0.0236755	0.104907	0.0797071	0.0289387	0.0512159	0.0751073	2362	0.0694299	0.051754	0.023089	0.0415795	0.0052632	-0.0536911	-0.0045998	-0.0176759	0.0315775						2362	0.36943	0.351754
2360	0.0248622	0.107716	0.077598	0.0288777	0.0518643	0.074043	2360	0.0700587	0.051595	0.0225839	0.0419383	0.0040155	-0.0558517	-0.003555	-0.0184637	0.0325994						2360	0.370059	0.351595
2358	0.0212396	0.105837	0.0757049	0.0252066	0.0472925	0.067593	2358	0.0675938	0.0466974	0.0211995	0.042878	0.003967	-0.0585445	-0.0081119	-0.0208965	0.0331588						2358	0.367594	0.346697
2356	0.0229004	0.0992136	0.0730688	0.0267612	0.0423843	0.0688318	2356	0.0650609	0.0459924	0.0212661	0.0387817	0.0038608	-0.0568293	-0.004237	-0.0190685	0.0329515						2356	0.365061	0.345992
2354	0.0290803	0.0893896	0.0713013	0.0323939	0.0460835	0.0681727	2354	0.0632571	0.0488834	0.018053	0.0309489	0.0033136	-0.0433061	-0.0031286	-0.0143737	0.0252624						2354	0.363257	0.348883
2352	0.0311607	0.0792009	0.0662375	0.0360979	0.0481504	0.0624318	2352	0.0588664	0.0488934	0.0131827	0.0248539	0.0049372	-0.0310505	-0.0038057	-0.009973	0.0187698						2352	0.358866	0.348893
2350	0.0296924	0.0714302	0.0594058	0.0362345	0.045933	0.0568455	2350	0.0535095	0.0463377	0.0103115	0.0214846	0.0065421	-0.0254972	-0.0025603	-0.0071718	0.01651						2350	0.353509	0.346338
2348	0.0268648	0.069707	0.0568947	0.0333678	0.045665	0.0548871	2348	0.0511555	0.04464	0.0107962	0.0219902	0.006503	-0.024042	-0.0020076	-0.00651553	0.0157636						2348	0.351156	0.34464
2346	0.0255431	0.0767349	0.0611896	0.0309354	0.0487918	0.0586983	2346	0.0544892	0.0461418	0.0140699	0.0262454	0.0053923	-0.0279431	-0.0024913	-0.00834737	0.0174222						2346	0.354489	0.346142
2344	0.0261424	0.0844106	0.067341	0.0283046	0.0494275	0.0630027	2344	0.059298	0.0469116	0.0174853	0.0299552	0.0021622	-0.0349831	-0.0043383	-0.0123864	0.0198374						2344	0.359298	0.346912
2342	0.029025	0.0864559	0.0715115	0.0301675	0.0500701	0.0642724	2342	0.0623308	0.04817	0.0171317	0.0297958	0.0011425	-0.0363858	-0.0072391	-0.0141608	0.0196984						2342	0.362331	0.34817
2340	0.0304733	0.0862804	0.0699464	0.0322642	0.0488349	0.0641118	2340	0.0622334	0.0484036	0.0159282	0.0286919	0.0017909	-0.0374455	-0.0058346	-0.0138297	0.0208042						2340	0.362233	0.348404
2338	0.0293127	0.0869455	0.069267	0.0315911	0.0486688	0.0649918	2338	0.0618417	0.0484172	0.0167018	0.0295252	0.0022784	-0.0382767	-0.0042752	-0.0134245	0.0217707						2338	0.361842	0.348417
2336	0.0257593	0.0848628	0.0680943	0.030329	0.0485455	0.0623131	2336	0.0595721	0.0470625	0.0160435	0.0304594	0.0045697	-0.0363173	-0.0057812	-0.0125096	0.0212577						2336	0.359572	0.347063
2334	0.0248166	0.083367	0.0671111	0.0305033	0.0477289	0.0604059	2334	0.0584316	0.0462127	0.0150088	0.0302248	0.0056867	-0.0356381	-0.0067052	-0.0122189	0.021207						2334	0.358432	0.346213
2332	0.0260208	0.0816903	0.0655746	0.0306983	0.0492859	0.060946	2332	0.0577619	0.0469767	0.0152555	0.0286453	0.0046775	-0.0324044	-0.0046286	-0.0107852	0.0192923						2332	0.357762	0.346977
2330	0.0271578	0.079189	0.064155	0.0308433	0.0505497	0.0596385	2330	0.0568339	0.0470105	0.0147202	0.026777	0.0036855	-0.0286393	-0.0045165	-0.00982343	0.0168031						2330	0.356834	0.34701
2328	0.0276586	0.07832	0.0641102	0.0306336	0.0496724	0.0584257	2328	0.0566963	0.0462439	0.0142097	0.0261318	0.002975	-0.0286476	-0.0056845	-0.0104524	0.0163416						2328	0.356696	0.346244
2326	0.0285979	0.0769244	0.0633768	0.0315112	0.048114	0.0589329	2326	0.0562997	0.046186	0.0138121	0.0249284	0.0029133	-0.0288104	-0.0044439	-0.0101137	0.0166045						2326	0.3563	0.346186
2324	0.0277902	0.0720857	0.0613454	0.0320986	0.045858	0.0565116	2324	0.0537404	0.0448227	0.0122394	0.0231063	0.0043084	-0.0262277	-0.0048338	-0.0089177	0.0156723						2324	0.35374	0.344823
2322	0.0260142	0.0662418	0.0570312	0.0324365	0.0446848	0.0534198	2322	0.0497624	0.0435137	0.0105406	0.0210759	0.0064223	-0.021557	-0.0036114	-0.0062487	0.0141749						2322	0.349762	0.343514
2320	0.0262586	0.0618474	0.052991	0.0320079	0.0440976	0.0513708	2320	0.0470323	0.0424921	0.00978078	0.0185275	0.0057493	-0.0177498	-0.0016202	-0.00454023	0.0120186						2320	0.347032	0.342492
2318	0.0256352	0.0581121	0.0498798	0.0302967	0.0418384	0.0495499	2318	0.0445424	0.0405617	0.00968989	0.0168835	0.0046615	-0.0162737	-0.0003299	-0.0039807	0.0109347						2318	0.344542	0.340562
2316	0.0243729	0.05396	0.0469286	0.028598	0.0400503	0.0474114	2316	0.0417538	0.0386866	0.00948055	0.0154575	0.0042251	-0.0139097	0.0004828	-0.00306727	0.00957444						2316	0.341754	0.338687
2314	0.0237973	0.0511259	0.0439923	0.0283825	0.0397481	0.0456549	2314	0.0396385	0.0379285	0.00877879	0.014175	0.0045852	-0.0113778	0.0016626	-0.00171	0.00849913						2314	0.339639	0.337928
2312	0.023779	0.0506425	0.0427035	0.0293331	0.0407116	0.0447618	2312	0.0390417	0.0382688	0.00799916	0.013801	0.0055541	-0.0099309	0.0020583	-0.000772833	0.00812144						2312	0.339042	0.338269
2310	0.0239234	0.0491772	0.0414072	0.0299511	0.0408602	0.0437619	2310	0.0381693	0.0381911	0.00728202	0.0129345	0.0060277	-0.008317	0.0023547	2.18e-05	0.00745147						2310	0.338169	0.338191
2308	0.023578	0.0457098	0.0390655	0.0300206	0.0398239	0.0422453	2308	0.0361178	0.0373633	0.00647316	0.0113565	0.0064426	-0.0058859	0.0031798	0.0012455	0.00638781						2308	0.336118	0.337363
2306	0.0233285	0.0416089	0.0361327	0.0294564	0.0379708	0.0404122	2306	0.03369	0.0359465	0.00575159	0.0093818	0.0061279	-0.0036381	0.0042795	0.00225643	0.0051878						2306	0.33369	0.335946
2304	0.0226246	0.0386115	0.0337761	0.028226	0.0361311	0.0387712	2304	0.0316707	0.0343761	0.00548729	0.00819876	0.0056014	-0.0024804	0.0049951	0.00270537	0.00450123						2304	0.331671	0.334376
2302	0.0223229	0.0379153	0.0332146	0.0280706	0.0361062	0.0381405	2302	0.0311509	0.0341058	0.00532466	0.00799842	0.0057477	-0.0018091	0.0049259	0.00295483	0.0041461						2302	0.331151	0.334106
2300	0.0218679	0.0365792	0.0320605	0.028193	0.0359865	0.0373892	2300	0.0301692	0.0338562	0.0049544	0.0075358	0.0063251	-0.0005927	0.0053287	0.00368703	0.00373969						2300	0.330169	0.333856
2298	0.0217653	0.0347839	0.0307301	0.0278954	0.0351198	0.0365473	2298	0.0290931	0.0331875	0.00463834	0.00666189	0.0061301	0.0003359	0.0058172	0.0040944	0.00325871						2298	0.329093	0.333187
2296	0.0223075	0.0335926	0.0299199	0.0272308	0.0342274	0.0355933	2296	0.0286067	0.0323505	0.00448608	0.00575602	0.0049233	0.0006348	0.0056734	0.00374383	0.0027185						2296	0.328607	0.33235
2294	0.0219561	0.0326214	0.0282891	0.0267148	0.033551	0.0348284	2294	0.0276222	0.0316981	0.00436264	0.00536383	0.0047587	0.0009296	0.0065393	0.00407587	0.00286651						2294	0.327622	0.331698
2292	0.0210201	0.0314523	0.026888	0.0267183	0.0331287	0.0335961	2292	0.0264535	0.0311477	0.00384309	0.00522966	0.0056982	0.0016764	0.0067081	0.00469423	0.00266185						2292	0.326453	0.331148
2290	0.0213247	0.030503	0.0264053	0.0265657	0.0329931	0.0322849	2290	0.0260777	0.0306146	0.00352426	0.00459791	0.005241	0.0024901	0.0058796	0.0045369	0.00180111						2290	0.326078	0.330615
2288	0.0210419	0.0289229	0.0257651	0.0262602	0.032466	0.0313803	2288	0.0252433	0.0300355	0.00331427	0.00396633	0.0052183	0.0035431	0.0056152	0.0047922	0.0010998						2288	0.325243	0.330035
2286	0.0203803	0.0269795	0.0248233	0.0257512	0.0314222	0.0312818	2286	0.024061	0.0294851	0.00323439	0.00336499	0.0053709	0.0044427	0.0064585	0.00542403	0.00100895						2286	0.324061	0.329485
2284	0.0196423	0.0254968	0.0231606	0.02485	0.0307977	0.0306399	2284	0.0227666	0.0287625	0.00338927	0.00294707	0.0052077	0.0053009	0.0074793	0.00599597	0.00128545						2284	0.322767	0.328763
2282	0.0187816	0.0251528	0.0223637	0.0252256	0.0311025	0.0299001	2282	0.0220994	0.0287427	0.00310469	0.00319381	0.006444	0.0059497	0.0075364	0.00664337	0.00081192						2282	0.322099	0.328743
2280	0.0194545	0.0257476	0.0226876	0.0260051	0.0314858	0.0297411	2280	0.0226299	0.0290773	0.00279999	0.00314695	0.0065506	0.0057382	0.0070535	0.00644743	0.000663691						2280	0.32263	0.329077
2278	0.0192987	0.0259497	0.0223215	0.0256	0.0310677	0.0294278	2278	0.0225233	0.0286985	0.00280586	0.00333009	0.0063013	0.005118	0.0071063	0.0061752	0.00100013						2278	0.322523	0.328699
2276	0.0187078	0.0259141	0.0227635	0.0248567	0.031069	0.0300638	2276	0.0224618	0.0286632	0.00333459	0.00361261	0.0061489	0.0051549	0.0073003	0.00620137	0.00107366						2276	0.322462	0.328663
2274	0.0190146	0.0269258	0.0236502	0.0243905	0.0313472	0.0307496	2274	0.0231969	0.0288291	0.00385554	0.00397504	0.0053759	0.0044214	0.0070994	0.00563223	0.00135728						2274	0.323197	0.328829
2272	0.0192756	0.0272437	0.0240936	0.0251644	0.031901	0.0301949	2272	0.0235376	0.0290868	0.00350234	0.00401304	0.0058888	0.0046573	0.0061013	0.00554913	0.000779624						2272	0.323538	0.329087
2270	0.0190627	0.0261356	0.0234971	0.0257537	0.0316983	0.0290145	2270	0.0228985	0.0288222	0.00297696	0.00357425	0.006691	0.0055627	0.0055174	0.0059237	0.000664887						2270	0.322898	0.328822
2268	0.0186292	0.0248995	0.0221683	0.0251626	0.0298257	0.0287014	2268	0.021899	0.0278966	0.0024335	0.00314381	0.0065334	0.0049262	0.0065331	0.00599757	0.000927831						2268	0.321899	0.327897
2266	0.0184299	0.02389	0.0209692	0.0240422	0.0288696	0.0286575	2266	0.0210964	0.0271898	0.00272793	0.00273227	0.0056123	0.0049796	0.0076883	0.0060934	0.00141699						2266	0.321096	0.32719
2264	0.0183716	0.0232296	0.0213466	0.0236407	0.0290033	0.0279057	2264	0.0209826	0.0268499	0.00283291	0.00244937	0.0052691	0.0057737	0.0065591	0.0058673	0.000650074						2264	0.320983	0.32685
2262	0.0175377	0.0231651	0.0217065	0.0240393	0.0287827	0.0276176	2262	0.0208031	0.0268132	0.00247189	0.00292045	0.0065016	0.0056176	0.0059111	0.0060101	0.000450239						2262	0.320803	0.326813
2260	0.0172655	0.0240584	0.0214682	0.0241395	0.0289482	0.0289887	2260	0.0209307	0.0273588	0.00278807	0.0034282	0.006874	0.0048898	0.0075205	0.0064281	0.00137086						2260	0.320931	0.327359
2258	0.0171663	0.0240761	0.0197546	0.02333	0.0292793	0.028598	2258	0.0203323	0.0270691	0.00325602	0.00349094	0.0061637	0.0052032	0.0088434	0.00673677	0.00188655						2258	0.320332	0.327069
2256	0.0175074	0.0237537	0.0184064	0.022827	0.0291625	0.0278044	2256	0.0198892	0.026598	0.0033356	0.00337683	0.0053196	0.0054088	0.009398	0.0067088	0.00232934						2256	0.319889	0.326598
2254	0.0178036	0.0235266	0.0189136	0.0227707	0.0286502	0.027866	2254	0.0200813	0.026429	0.00319232	0.00303492	0.0049671	0.0051236	0.0089524	0.0063477	0.00225709						2254	0.320081	0.326429
2252	0.0172982	0.0228714	0.0187983	0.0225549	0.0282362	0.0272151	2252	0.019656	0.0260021	0.00302868	0.00288389	0.0052567	0.0053648	0.0084168	0.0063461	0.00179409						2252	0.319656	0.326002
2250	0.0171821	0.0229447	0.0185893	0.0230434	0.0279805	0.0267197	2250	0.019572	0.0259145	0.00256514	0.00300437	0.0058613	0.0050358	0.0081304	0.0063425	0.00160244						2250	0.319572	0.325915
2248	0.0171897	0.02291	0.0196812	0.0241465	0.0276197	0.0262708	2248	0.019927	0.0260123	0.00175097	0.00286806	0.0069568	0.0047097	0.0065896	0.00608537	0.00120543						2248	0.319927	0.326012
2246	0.0162219	0.0215312	0.0194412	0.0232857	0.0266695	0.0247827	2246	0.0190648	0.0249126	0.00169564	0.00267459	0.0070638	0.0051383	0.0053415	0.00584787	0.00105792						2246	0.319065	0.324913
2244	0.0153895	0.02061	0.0182283	0.0210624	0.0269921	0.0242808	2244	0.0180759	0.0241118	0.00296846	0.00261358	0.0056729	0.0063821	0.0060525	0.00603583	0.000354894						2244	0.318076	0.324112
2242	0.0158003	0.02054	0.0183819	0.0206732	0.0276922	0.0254055	2242	0.0182407	0.0245903	0.0035798	0.002373	0.0048729	0.0071522	0.0070236	0.00634957	0.00128045						2242	0.318241	0.32459
2240	0.0169829	0.0202842	0.018364	0.0210645	0.0277176	0.0258073	2240	0.0185437	0.0248631	0.00342557	0.00165797	0.0040816	0.0074334	0.0074433	0.00631943	0.00193803						2240	0.318544	0.324863
2238	0.0178749	0.0204117	0.017753	0.0216106	0.0276131	0.0255994	2238	0.0186799	0.024941	0.00305493	0.00150105	0.0037357	0.0072014	0.0078464	0.00626117	0.00221077						2238	0.31868	0.324941
2236	0.0173229	0.0205879	0.0181161	0.0221919	0.0276302	0.0249995	2236	0.0186756	0.0249405	0.00271963	0.0017029	0.004869	0.0070423	0.0068834	0.0062649	0.00121149						2236	0.318676	0.324941
2234	0.0162525	0.020467	0.0185665	0.022173	0.0279451	0.0250763	2234	0.0184287	0.0250648	0.00288607	0.00211063	0.0059205	0.0074781	0.0065098	0.00663613	0.000786447						2234	0.318429	0.325065
2232	0.0157806	0.0202423	0.0183964	0.0215842	0.0263679	0.0252776	2232	0.0181398	0.0244099	0.00250711	0.00224189	0.0058036	0.0061256	0.0068812	0.00627013	0.000553148						2232	0.31814	0.32441
2230	0.0150008	0.0190055	0.0182601	0.0208431	0.0242688	0.0245459	2230	0.0174221	0.0232193	0.00206248	0.0021298	0.0058423	0.0052633	0.0062858	0.00579713	0.000512744						2230	0.317422	0.323219
2228	0.0150586	0.0186618	0.0182406	0.0212613	0.0253252	0.0240516	2228	0.0173203	0.023546	0.00207859	0.00197001	0.0062027	0.0066634	0.005811	0.0062257	0.000426665						2228	0.31732	0.323546
2226	0.0154436	0.0194901	0.0178894	0.0225991	0.0263599	0.0242605	2226	0.0176077	0.0244065	0.00188465	0.0020379	0.0071555	0.0068698	0.0063711	0.0067988	0.000396991						2226	0.317608	0.324406
2224	0.0153027	0.0197528	0.0170721	0.022366	0.0254898	0.0239681	2224	0.0173759	0.0239413	0.00156207	0.00224055	0.0070633	0.005737	0.006896	0.00656543	0.000722304						2224	0.317376	0.323941
2222	0.0158642	0.0198442	0.0181303	0.021619	0.0257495	0.0238258	2222	0.0179462	0.0237314	0.00206687	0.00199637	0.0057548	0.0059053	0.0056955	0.0057852	0.000108153						2222	0.317946	0.323731
2220	0.0156594	0.0196024	0.0183815	0.0210019	0.0255883	0.0236722	2220	0.0178811	0.0234208	0.00230351	0.00201857	0.0053425	0.0059859	0.0052907	0.0055397	0.000387288						2220	0.317881	0.323421
2218	0.0144806	0.0197251	0.0173215	0.0217257	0.0255124	0.0239657	2218	0.0171757	0.0237346	0.0019039	0.00262529	0.0072451	0.0057873	0.0066442	0.00655887	0.000732637						2218	0.317176	0.323735
2216	0.0141709	0.0194599	0.0177245	0.022693	0.0251889	0.0241872	2216	0.0171184	0.024023	0.00125602	0.00269608	0.0085221	0.005729	0.0064627	0.0069046	0.00144804						2216	0.317118	0.324023
2214	0.0136652	0.0190803	0.0171706	0.0216952	0.0242025	0.0222929	2214	0.0166387	0.0227302	0.0013096	0.00274646	0.00803	0.0051222	0.0051223	0.0060915	0.00167879						2214	0.316639	0.32273
2212	0.0140068	0.0189967	0.0159093	0.0203409	0.0247032	0.0217011	2212	0.0163043	0.0222484	0.00223205	0.00251829	0.0063341	0.0057065	0.0057918	0.00594413	0.000340403						2212	0.316304	0.322248
2210	0.0144381	0.0188218	0.0157542	0.020192	0.0249292	0.0227266	2210	0.016338	0.0226159	0.00237054	0.00224941	0.0057539	0.0061074	0.0069724	0.0062779	0.000626888						2210	0.316338	0.322616
2208	0.012888	0.0184088	0.0155994	0.0191418	0.0232634	0.0229071	2208	0.0156321	0.0217708	0.00228371	0.00276054	0.0062538	0.0048546	0.0073077	0.0061387	0.00123059						2208	0.315632	0.321771
2206	0.0124344	0.0181148	0.0151454	0.0187008	0.0234724	0.0234394	2206	0.0152315	0.0218709	0.00274541	0.00284118	0.0062664	0.0053576	0.008294	0.00663933	0.0015033						2206	0.315232	0.321871
2204	0.0133616	0.0173695	0.0150372	0.0201732	0.0251158	0.0240222	2204	0.0152561	0.0231037	0.00259615	0.0020129	0.0068116	0.0077463	0.008985	0.00784763	0.00109024						2204	0.315256	0.323104
2202	0.0135222	0.0170599	0.0152426	0.0207816	0.0249384	0.0223607	2202	0.0152749	0.0226936	0.0020983	0.00176907	0.0072594	0.0078785	0.0071181	0.00741867	0.000404446						2202	0.315275	0.322694
2200	0.0135392	0.0187909	0.0158622	0.0216104	0.0243057	0.0226217	2200	0.0160641	0.0228459	0.00136157	0.00263167	0.0080712	0.0055148	0.0067595	0.00678183	0.00127835						2200	0.316064	0.322846
2198	0.0141352	0.0192511	0.016909	0.021503	0.0235788	0.0245042	2198	0.0167651	0.0231953	0.00153691	0.00256098	0.0073678	0.0043277	0.0075952	0.00643023	0.00182439						2198	0.316765	0.323195
2196	0.0142218	0.018756	0.0175343	0.0214553	0.0233496	0.0250362	2196	0.0168374	0.0232804	0.00179145	0.00234607	0.0072335	0.0045936	0.0075019	0.006443	0.00160724						2196	0.316837	0.32328
2194	0.0127407	0.0184135	0.0169644	0.0209312	0.0232637	0.0239132	2194	0.0160395	0.0227027	0.00156816	0.00294732	0.0081905	0.0048502	0.0069488	0.00666317	0.00168837						2194	0.31604	0.322703
2192	0.0127114	0.0172256	0.0157733	0.0198316	0.0231832	0.0229737	2192	0.0152368	0.0219962	0.00187749	0.00230443	0.0071202	0.0059576	0.0072004	0.0067594	0.000695536						2192	0.315237	0.321996
2190	0.0140152	0.0172181	0.0152169	0.0196863	0.0237905	0.0231709	2190	0.0154834	0.0222159	0.00221249	0.001618	0.0056711	0.0065724	0.007954	0.0067325	0.00114984						2190	0.315483	0.322216
2188	0.0136186	0.0181101	0.0156659	0.0201687	0.0251092	0.0225995	2188	0.0157982	0.0226258	0.00247036	0.00224867	0.0065501	0.0069991	0.0069336	0.0068276	0.000242543						2188	0.315798	0.322626
2186	0.0125911	0.0185666	0.0159439	0.0200013	0.0253273	0.0214602	2186	0.0157005	0.0222629	0.00275225	0.00299517	0.0074102	0.0067607	0.0055163	0.0065624	0.000962396						2186	0.315701	0.322263
2184	0.0130975	0.0200434	0.0163773	0.0196762	0.0245861	0.0222978	2184	0.0165061	0.0221867	0.00245683	0.00347474	0.0065787	0.0045427	0.0059205	0.00568063	0.00103898						2184	0.316506	0.322187
2182	0.01174	0.0199556	0.0149523	0.0186077	0.0230069	0.0209325	2182	0.0155493	0.020849	0.00220079	0.00414021	0.0068677	0.0030513	0.0059802	0.00529973	0.00199712						2182	0.315549	0.320849
2180	0.0112053	0.0192533	0.0153614	0.0180835	0.0224123	0.0192296	2180	0.0152733	0.0199085	0.00224283	0.00402472	0.0068782	0.003159	0.0038682	0.00463513	0.00197465						2180	0.315273	0.319908
2178	0.0104855	0.0172568	0.0145186	0.0165614	0.022306	0.0199455	2178	0.014087	0.0196043	0.00288746	0.00340622	0.0060759	0.0050492	0.0054269	0.00551733	0.00051929						2178	0.314087	0.319604
2176	0.0109193	0.0150309	0.0128751	0.016431	0.0225115	0.0205924	2176	0.0129418	0.019845	0.00310839	0.00205661	0.0055117	0.0074806	0.0077173	0.0069032	0.00121087						2176	0.312942	0.319845
2174	0.0134591	0.01585	0.0134286	0.0191576	0.0233021	0.0207968	2174	0.0142459	0.0210855	0.00208728	0.00138928	0.0056985	0.0074521	0.0073682	0.0068396	0.000989112						2174	0.314246	0.321085
2172	0.0147246	0.0180388	0.0145561	0.0210117	0.0242476	0.0231871	2172	0.0157732	0.0228155	0.00164965	0.0019639	0.0062871	0.0062088	0.008631	0.0070423	0.00137641						2172	0.315773	0.322815
2170	0.0148493	0.0186732	0.016514	0.0218112	0.025558	0.0244375	2170	0.0166788	0.0239356	0.00192317	0.00191727	0.0069619	0.0068848	0.0079235	0.00725673	0.000578722						2170	0.316679	0.323936
2168	0.0123092	0.0167096	0.0151903	0.0194425	0.0259994	0.0209743	2168	0.0147364	0.0221387	0.00343004	0.00223504	0.0071333	0.0092898	0.005784	0.00740237	0.00176832						2168	0.314736	0.322139
2166	0.00758205	0.0138608	0.0120928	0.0163768	0.0252248	0.0175796	2166	0.0111786	0.0197271	0.00479901	0.00323768	0.00879475	0.011364	0.0054868	0.00854852	0.00294633						2166	0.311179	0.319727
2164	0.00629952	0.0140204	0.0117463	0.0151197	0.0241106	0.0171392	2164	0.0106887	0.0187898	0.00471726	0.0039676	0.00882018	0.0100902	0.0053929	0.00810109	0.00242981						2164	0.310689	0.31879
2162	0.0102307	0.0168801	0.0124956	0.0149021	0.0228849	0.0200701	2162	0.0132021	0.0192857	0.00404879	0.00338054	0.0046714	0.0060048	0.0075745	0.00608357	0.00145315						2162	0.313202	0.319286
2160	0.012851	0.0176481	0.012247	0.0158934	0.0202271	0.0214835	2160	0.0142487	0.0192013	0.00293282	0.00295942	0.0030424	0.002579	0.0092365	0.00495263	0.00371717						2160	0.314249	0.319201
2158	0.0111665	0.0166104	0.0106195	0.0168839	0.018937	0.0189598	2158	0.0127988	0.0182602	0.00119199	0.00331225	0.0057174	0.0023266	0.0083403	0.00546143	0.00301501						2158	0.312799	0.31826
2156	0.0109911	0.0161128	0.00964127	0.0175731	0.0208474	0.0182052	2156	0.0122484	0.0188752	0.00173694	0.00341405	0.006582	0.0047346	0.00856393	0.00662684	0.00191506						2156	0.312248	0.318875
2154	0.0110486	0.0161326	0.0112387	0.0188976	0.0218515	0.0192916	2154	0.0128066	0.0200136	0.00160384	0.00288194	0.007849	0.0057189	0.0080529	0.00720693	0.0012927						2154	0.312807	0.320014
2152	0.0107505	0.0159443	0.0134527	0.0196366	0.0211038	0.0204097	2152	0.0133825	0.0203834	0.000733954	0.00259761	0.0088861	0.0051595	0.006957	0.00700087	0.00186369						2152	0.313383	0.320383
2150	0.0118863	0.0160453	0.0142426	0.0192396	0.0202976	0.0208682	2150	0.0140581	0.0201351	0.000826366	0.00208563	0.0073533	0.0042523	0.0066256	0.00607707	0.00162164						2150	0.314058	0.320135
2148	0.0127903	0.0169318	0.0140387	0.0181707	0.0208058	0.0206265	2148	0.0145869	0.0198677	0.00147235	0.00212448	0.0053804	0.003874	0.0065878	0.00528073	0.00135964						2148	0.314587	0.319868
2146	0.0131318	0.0167304	0.0140524	0.0183203	0.0222551	0.0193742	2146	0.0146382	0.0199832	0.00203687	0.00186945	0.0051885	0.0055247	0.0053218	0.005345	0.000169296						2146	0.314638	0.319983
2144	0.0139186	0.0166314	0.0149296	0.0191595	0.0239935	0.019758	2144	0.0151599	0.0209703	0.00263519	0.00137098	0.0052409	0.0073621	0.0048284	0.00581047	0.00135949						2144	0.31516	0.32097
2142	0.0150571	0.0178612	0.0160222	0.0191704	0.0246994	0.0210123	2142	0.0163135	0.0216274	0.00281535	0.00142457	0.0041133	0.0068382	0.0049901	0.00531387	0.001391						2142	0.316313	0.321627
2140	0.0147071	0.0172035	0.0152004	0.0179452	0.0237517	0.0203377	2140	0.0157037	0.0206782	0.00291819	0.0013221	0.0032381	0.0065482	0.0051373	0.00497453	0.00166104						2140	0.315704	0.320678
2138	0.0140054	0.0165531	0.0155625	0.0177848	0.0235375	0.0207188	2138	0.0153737	0.0206804	0.00287654	0.0012843	0.0037794	0.0069844	0.0051563	0.0053067	0.00160778						2138	0.315374	0.32068
2136	0.0141806	0.0173296	0.0164611	0.0191066	0.0237588	0.0223516	2136	0.0159904	0.021739	0.00238583	0.00162641	0.004926	0.0064292	0.0058905	0.00574857	0.000761585						2136	0.31599	0.321739
2134	0.014466	0.01803	0.0166834	0.020052	0.0239162	0.0233053	2134	0.0163931	0.0224245	0.00207723	0.00179964	0.005586	0.0058862	0.0066219	0.00603137	0.000532989						2134	0.316393	0.322425
2132	0.0148188	0.0188707	0.0167108	0.0192966	0.0235946	0.0229642	2132	0.0168001	0.0219518	0.00232097	0.00202743	0.0044778	0.0047239	0.0062534	0.0051517	0.000962002						2132	0.3168	0.321952
2130	0.0156674	0.0195319	0.0163109	0.0189163	0.0240518	0.022579	2130	0.0171701	0.021849	0.00264442	0.00207056	0.0032489	0.0045199	0.0062681	0.00467897	0.00151587						2130	0.31717	0.321849
2128	0.0160567	0.0194359	0.0158417	0.0192267	0.0242544	0.0224752	2128	0.0171114	0.0219854	0.00254938	0.00201592	0.00317	0.0048185	0.0066335	0.004874	0.00173242						2128	0.317111	0.321985
2126	0.0153607	0.0194731	0.0165387	0.0194777	0.0243358	0.0216084	2126	0.0171242	0.0218073	0.00243515	0.00211779	0.004117	0.0048627	0.0050697	0.00468313	0.000501091						2126	0.317124	0.321807
2124	0.014617	0.019513	0.0175622	0.0203572	0.025274	0.0217286	2124	0.0172307	0.0224533	0.00253724	0.00246477	0.0057402	0.005761	0.0041664	0.00522253	0.000914697						2124	0.317231	0.322453
2122	0.0144536	0.0192505	0.0179127	0.0205997	0.0261064	0.0227686	2122	0.0172056	0.0231582	0.00277395	0.00247539	0.0061461	0.0068559	0.0048559	0.00595263	0.00101394						2122	0.317206	0.323158
2120	0.0141702	0.0190771	0.0172082	0.0198481	0.0257405	0.0226015	2120	0.0168185	0.02273	0.0029483	0.00247655	0.0056779	0.0066634	0.0053933	0.00591153	0.000666503						2120	0.316819	0.32273
2118	0.0144145	0.0197036	0.0169131	0.0196899	0.0250746	0.0222962	2118	0.0170104	0.0223536	0.00269281	0.00264589	0.0052754	0.005371	0.0053831	0.00534317	5.89987e-05						2118	0.31701	0.322354
2116	0.0148831	0.0207074	0.0171232	0.0197175	0.0244313	0.0223554	2116	0.0175712	0.0221681	0.00236248	0.00293788	0.0048344	0.0037239	0.0052322	0.00459683	0.00078171						2116	0.317571	0.322168
2114	0.0151047	0.0209612	0.0174223	0.0196946	0.0248118	0.0221879	2114	0.0178294	0.0222314	0.00255888	0.0029494	0.0045899	0.0038506	0.0047656	0.00440203	0.000485568						2114	0.317829	0.322231
2112	0.0150619	0.0206159	0.0181107	0.0190434	0.0254213	0.0221066	2112	0.0179295	0.0221904	0.00318978	0.00278143	0.0039815	0.0048054	0.0039959	0.00426093	0.000471577						2112	0.317929	0.32219
2110	0.0146549	0.0199142	0.0183681	0.0188166	0.0255134	0.0221439	2110	0.0176457	0.022158	0.00334842	0.00270304	0.0041617	0.0055992	0.0037758	0.00451223	0.000960912						2110	0.317646	0.322158
2108	0.0142006	0.0188786	0.0181117	0.0194564	0.0253375	0.0224662	2108	0.0170636	0.02242	0.00294082	0.00250893	0.0052558	0.0064589	0.0043545	0.0053564	0.0010558						2108	0.317064	0.32242
2106	0.0140972	0.0193586	0.017609	0.0197828	0.0253771	0.0231738	2106	0.0170216	0.0227779	0.00281808	0.00267943	0.0056856	0.0060185	0.0055648	0.0057563	0.000234968						2106	0.317022	0.322778
2104	0.0145559	0.020351	0.0171918	0.0197715	0.0258037	0.0234152	2104	0.0173662	0.0229968	0.00303779	0.00290149	0.0052156	0.0054527	0.0062234	0.00563057	0.000526918						2104	0.317366	0.322997
2102	0.0153469	0.0201882	0.0168625	0.0192746	0.0253777	0.0233554	2102	0.0174659	0.0226692	0.00310887	0.00247641	0.0039277	0.0051895	0.0064929	0.00520337	0.00128266						2102	0.317466	0.322669
2100	0.0156984	0.0196612	0.0165936	0.0190628	0.0251469	0.0235845	2100	0.0173177	0.0225981	0.00315972	0.00207827	0.0033644	0.0054857	0.0069909	0.00528033	0.00182195						2100	0.317318	0.322598
2098	0.0151341	0.0200155	0.0176049	0.0193857	0.0253586	0.0235564	2098	0.0175848	0.0227669	0.00306372	0.00244076	0.0042516	0.0053431	0.0059515	0.00518207	0.000861315						2098	0.317585	0.322767
2096	0.0144592	0.0202848	0.0172831	0.0196271	0.0248796	0.0227276	2096	0.0173424	0.0224114	0.00264048	0.00291325	0.0051679	0.0045948	0.0054445	0.00506907	0.000433386						2096	0.317342	0.322411
2094	0.0142486	0.0187708	0.0163136	0.019684	0.0247109	0.0223958	2094	0.0164443	0.0222636	0.00251606	0.00226393	0.0054354	0.0059401	0.0060822	0.00581923	0.000339918						2094	0.316444	0.322264
2092	0.0143966	0.0176702	0.0159842	0.0194985	0.0243308	0.0217738	2092	0.016017	0.0218677	0.00241752	0.00163705	0.0051019	0.0066606	0.0057896	0.0058507	0.000781144						2092	0.316017	0.321868
2090	0.0148991	0.0180361	0.0159057	0.0189298	0.0237307	0.0206579	2090	0.0162803	0.0211061	0.00243163	0.0016017	0.0040307	0.0056946	0.0047522	0.00482583	0.00083439						2090	0.31628	0.321106
2088	0.0151499	0.0180843	0.0158811	0.0190036	0.0239885	0.0210145	2088	0.0163718	0.0213355	0.00250791	0.0015275	0.0038537	0.0059042	0.0051334	0.00496377	0.00103572						2088	0.316372	0.321336
2086	0.0149328	0.0187344	0.0164056	0.0195229	0.0246122	0.0220889	2086	0.0166909	0.0220747	0.00254468	0.00191679	0.0045901	0.0058778	0.0056833	0.00538373	0.000694153						2086	0.316691	0.322075
2084	0.0147274	0.0195455	0.0165168	0.0198219	0.0250483	0.0220725	2084	0.0169299	0.0223142	0.00262157	0.00243547	0.0050945	0.0055028	0.0055557	0.00538433	0.000252393						2084	0.31693	0.322314
2082	0.0149311	0.0192359	0.0163071	0.0198915	0.0246188	0.0215348	2082	0.0168247	0.022015	0.00239996	0.00219858	0.0049604	0.0053829	0.0052277	0.00519033	0.000213714						2082	0.316825	0.322015
2080	0.0143828	0.0184424	0.0158067	0.0194814	0.0234264	0.0207506	2080	0.0162106	0.0212195	0.00201386	0.00205972	0.0050986	0.004984	0.0049439	0.00500883	8.02841e-05						2080	0.316211	0.321219
2078	0.013827	0.0188047	0.0157962	0.0189517	0.0231955	0.0205373	2078	0.0161426	0.0208948	0.00214437	0.00250687	0.0051247	0.0043908	0.0047411	0.0047522	0.000367076						2078	0.316143	0.320895
2076	0.0131637	0.0190569	0.0162695	0.0184342	0.023116	0.020574	2076	0.0161634	0.0207081	0.00234378	0.00294803	0.0052705	0.0040591	0.0043045	0.0045447	0.000640425						2076	0.316163	0.320708
2074	0.012913	0.0192545	0.0167194	0.0185597	0.0237135	0.0209728	2074	0.0162956	0.021082	0.00257863	0.00319192	0.0056467	0.004459	0.0042534	0.00478637	0.000752129						2074	0.316296	0.321082
2072	0.0136556	0.0192427	0.0163718	0.0181739	0.0243218	0.0216877	2072	0.0164234	0.0213945	0.00308442	0.00279391	0.0045183	0.0050791	0.0053159	0.0049711	0.000409621						2072	0.316423	0.321394
2070	0.0137668	0.0194819	0.0166384	0.0186111	0.0246151	0.0219568	2070	0.016629	0.0217277	0.00300855	0.00285756	0.0048443	0.0051332	0.0053184	0.00509863	0.000238933						2070	0.316629	0.321728
2068	0.0123226	0.0190968	0.0163166	0.0178159	0.0242203	0.0216152	2068	0.015912	0.0212171	0.0032207	0.00340518	0.0054933	0.0051235	0.0052986	0.00530513	0.000184987						2068	0.315912	0.321217
2066	0.0117783	0.0181807	0.0159331	0.0169348	0.0237713	0.0210976	2066	0.0152974	0.0206012	0.00344517	0.0032482	0.0051565	0.0055906	0.0051645	0.00530387	0.000248351						2066	0.315297	0.320601
2064	0.0131144	0.0171405	0.0162547	0.0176013	0.0233463	0.0206085	2064	0.0155032	0.0205187	0.00287355	0.00211564	0.0044869	0.0062058	0.0043538	0.0050155	0.00103298						2064	0.315503	0.320519
2062	0.0134569	0.0175265	0.016516	0.0172725	0.0232687	0.0197613	2062	0.0158331	0.0201008	0.00301248	0.002119	0.0038156	0.0057422	0.0032453	0.0042677	0.0013084						2062	0.315833	0.320101
2060	0.0130079	0.0175706	0.0167146	0.0171229	0.0231143	0.0197389	2060	0.0157644	0.019992	0.00300371	0.00242524	0.004115	0.0055437	0.0030243	0.00422767	0.00126347						2060	0.315764	0.319992
2058	0.0134767	0.017913	0.016852	0.0180088	0.022732	0.021093	2058	0.0160806	0.0206113	0.00239817	0.00231658	0.0045321	0.004819	0.004241	0.0045307	0.000289003						2058	0.316081	0.320611
2056	0.0135462	0.0179581	0.016777	0.0172836	0.020607	0.0204878	2056	0.0160938	0.0194595	0.0018853	0.00228393	0.0037374	0.0026489	0.0037108	0.0033657	0.000620909						2056	0.316094	0.319459
2054	0.0121013	0.0165321	0.016491	0.0157882	0.0194764	0.0191248	2054	0.0150415	0.0181298	0.00203549	0.00254634	0.0036869	0.0029443	0.0026338	0.00308833	0.000541123						2054	0.315041	0.31813
2052	0.0112038	0.0174203	0.016315	0.0165202	0.0213438	0.0191993	2052	0.0149797	0.0190211	0.00241673	0.0033164	0.0053164	0.0039235	0.0028843	0.0040414	0.00122033						2052	0.31498	0.319021
2050	0.0126901	0.0185741	0.0154646	0.0171905	0.02359	0.0196666	2050	0.0155763	0.020149	0.00322691	0.00294359	0.0045004	0.0050159	0.004202	0.00457277	0.000411747						2050	0.315576	0.320149
2048	0.0137654	0.0174402	0.0145473	0.0162189	0.023546	0.0200804	2048	0.015251	0.0199484	0.00366533	0.00193582	0.0024535	0.0061058	0.0055331	0.00469747	0.00196432						2048	0.315251	0.319948
2046	0.0126588	0.0163973	0.0140041	0.0145333	0.0224896	0.0196429	2046	0.0143534	0.0188886	0.00403143	0.00189357	0.0018745	0.0060923	0.0056388	0.0045352	0.00231536						2046	0.314353	0.318889
2044	0.0120099	0.016631	0.0139388	0.0152413	0.0217219	0.0188603	2044	0.0141932	0.0186078	0.00324767	0.00232103	0.0032314	0.0050909	0.0049215	0.0044146	0.00102818						2044	0.314193	0.318608
2042	0.0109696	0.0175807	0.0143193	0.0168593	0.0201983	0.0188012	2042	0.0142899	0.0186196	0.00167689	0.00330565	0.0058897	0.0026176	0.0044819	0.00432973	0.00164135						2042	0.31429	0.31862
2040	0.0111235	0.0166825	0.0142013	0.0148552	0.0199043	0.0181746	2040	0.0140024	0.0176447	0.00256592	0.00278483	0.0037317	0.0032218	0.0039733	0.00364227	0.000383649						2040	0.314002	0.317645
2038	0.0140044	0.016256	0.014798	0.0147393	0.0215363	0.018117	2038	0.0150195	0.0181309	0.00339852	0.00114202	0.0007349	0.0052803	0.003319	0.0031114	0.0022798						2038	0.315019	0.318131
2036	0.0130273	0.0174786	0.0152203	0.0169559	0.0204251	0.0182683	2036	0.0152421	0.0185498	0.00175164	0.00222573	0.0039286	0.0029465	0.003048	0.0033077	0.000540105						2036	0.315242	0.31855
2034	0.0108541	0.0176498	0.0146037	0.016781	0.0176902	0.0181093	2034	0.0143692	0.0175268	0.000679052	0.00340391	0.0059269	4.04e-05	0.0035056	0.00315763	0.00295864						2034	0.314369	0.317527
2032	0.0115465	0.0173119	0.0139269	0.0156145	0.0188663	0.0196237	2032	0.0142618	0.0180348	0.00213001	0.00289725	0.004068	0.0015544	0.0056968	0.00377307	0.00208689						2032	0.314262	0.318035
2030	0.0118453	0.0178407	0.01374	0.0157618	0.0204923	0.0199349	2030	0.0144753	0.0187297	0.00258531	0.00306459	0.0039165	0.0026516	0.0061949	0.00425433	0.00179565						2030	0.314475	0.31873
2028	0.0107645	0.0169367	0.0142079	0.0140566	0.0194351	0.0153642	2028	0.0139697	0.0162853	0.00280506	0.00309299	0.0032921	0.0024984	0.0011563	0.0023156	0.00107957						2028	0.31397	0.316285
2026	0.0116221	0.0158753	0.0159478	0.0138171	0.0205023	0.0120475	2026	0.0144817	0.0154556	0.0044592	0.00247678	0.002195	0.004627	-0.0039003	0.0009739	0.00439284						2026	0.314482	0.315456
2024	0.0114829	0.0162821	0.0152744	0.0140192	0.0210077	0.0140591	2024	0.0143465	0.016362	0.00402334	0.00253059	0.0025363	0.0047256	-0.0012153	0.00201553	0.00300449						2024	0.314346	0.316362
2022	0.0102894	0.0176019	0.0148055	0.0140591	0.0195655	0.0175265	2022	0.0142323	0.0170504	0.00278391	0.0036898	0.0037697	0.0019636	0.002721	0.0028181	0.000906957						2022	0.314232	0.31705
2020	0.00865338	0.0171155	0.0148982	0.0147054	0.0192338	0.0188717	2020	0.0135557	0.0176036	0.00251647	0.00438789	0.00605202	0.0021183	0.0039735	0.00404794	0.00196792						2020	0.313556	0.317604
2018	0.00779621	0.0171219	0.0148128	0.0138609	0.0196195	0.0185069	2018	0.0132436	0.0173291	0.00305463	0.00485683	0.00606469	0.0024976	0.0036941	0.00408546	0.00181546						2018	0.313244	0.317329
2016	0.00865866	0.0167332	0.0123804	0.0138695	0.0180638	0.0179605	2016	0.0125908	0.0166313	0.00239232	0.00404138	0.00521084	0.0013306	0.0055801	0.00404051	0.00235411						2016	0.312591	0.316631
2014	0.0105494	0.0165223	0.0124271	0.0153996	0.0179361	0.0190459	2014	0.0131663	0.0174605	0.00186909	0.00305429	0.0048502	0.0014138	0.0066188	0.00429427	0.00264666						2014	0.313166	0.317461
2012	0.0116754	0.0161938	0.013854	0.0163997	0.0191834	0.0182733	2012	0.0139077	0.0179521	0.00141937	0.00225968	0.0047243	0.0029896	0.0044193	0.0040444	0.000926126						2012	0.313908	0.317952
2010	0.0123461	0.0163063	0.0139384	0.0177638	0.0198193	0.0172942	2010	0.0141969	0.0182924	0.00134299	0.00199272	0.0054177	0.003513	0.0033558	0.0040955	0.00114775						2010	0.314197	0.318292
2008	0.0117188	0.0154288	0.0131608	0.0154545	0.0182619	0.0157452	2008	0.0134361	0.0164872	0.00154379	0.00187026	0.0037357	0.0028331	0.0025844	0.00305107	0.000605809						2008	0.313436	0.316487
2006	0.0120117	0.0161123	0.0130098	0.0134716	0.0185402	0.0163678	2006	0.0137113	0.0161265	0.0025429	0.0021384	0.0014599	0.0024279	0.003358	0.00241527	0.000949113						2006	0.313711	0.316127
2004	0.0123764	0.0171009	0.0134978	0.0144992	0.0209629	0.0169255	2004	0.014325	0.0174625	0.00326514	0.00246849	0.0021228	0.003862	0.0034277	0.0031375	0.000905188						2004	0.314325	0.317463
2002	0.0119071	0.0166598	0.0139243	0.0148536	0.020145	0.0170226	2002	0.0141637	0.0173404	0.00265998	0.00238538	0.0029465	0.0034852	0.0030983	0.00317667	0.000277769						2002	0.314164	0.31734
2000	0.0119613	0.0164701	0.0139268	0.0142371	0.0172388	0.0178695	2000	0.0141194	0.0164485	0.00194089	0.00226056	0.0022758	0.0007687	0.0039427	0.00232907	0.00158767						2000	0.314119	0.316448
1998	0.0133238	0.0174247	0.0154885	0.0149586	0.018759	0.0200253	1998	0.0154123	0.0179143	0.00263685	0.00205151	0.0016348	0.0013343	0.0045368	0.00250197	0.00176861						1998	0.315412	0.317914
1996	0.0139128	0.0176584	0.0153735	0.0154464	0.0212025	0.0207934	1996	0.0156482	0.0191474	0.00321171	0.00188785	0.0015336	0.0035441	0.0054199	0.0034992	0.00194354						1996	0.315648	0.319147
1994	0.0140434	0.0181962	0.0145539	0.015746	0.0217715	0.0191095	1994	0.0155978	0.0188757	0.00301955	0.00226468	0.0017026	0.0035753	0.0045556	0.00327783	0.00144957						1994	0.315598	0.318876
1992	0.0134958	0.017176	0.0132159	0.0155985	0.0204258	0.0156848	1992	0.0146292	0.0172364	0.00276247	0.00221	0.0021027	0.0032498	0.0024689	0.00260713	0.00058591						1992	0.314629	0.317236
1990	0.0123582	0.0158824	0.0139653	0.0148433	0.0186169	0.0148662	1990	0.0140686	0.0161088	0.00217211	0.00176437	0.0024851	0.0027345	0.0009009	0.00204017	0.000994483						1990	0.314069	0.316109
1988	0.0105498	0.0153634	0.0126237	0.0125816	0.0182637	0.0145982	1988	0.0128456	0.0151478	0.00288065	0.00241446	0.0020318	0.0029003	0.0019745	0.0023022	0.000518762						1988	0.312846	0.315148
1986	0.0109666	0.0156708	0.0111814	0.0131628	0.0196462	0.0148906	1986	0.0126063	0.0158999	0.00335747	0.00265614	0.0021962	0.0039754	0.0037092	0.0032936	0.000959651						1986	0.312606	0.3159
1984	0.0104642	0.0158689	0.0129478	0.0139207	0.0199069	0.0156457	1984	0.0130936	0.0164911	0.00308134	0.0027053	0.0034565	0.004038	0.0026979	0.00339747	0.000671998						1984	0.313094	0.316491
1982	0.00893581	0.013546	0.013537	0.0126088	0.0179646	0.0151832	1982	0.0120063	0.0152522	0.00267857	0.0026591	0.00367299	0.0044186	0.0016462	0.00324593	0.00143469						1982	0.312006	0.315252
1980	0.0112011	0.0145334	0.0123097	0.0143115	0.0171331	0.015763	1980	0.0126814	0.0157359	0.001411	0.00169696	0.0031104	0.0025997	0.0034533	0.00305447	0.00042954						1980	0.312681	0.315736
1978	0.0133064	0.0168642	0.0113065	0.0154815	0.019508	0.0173798	1978	0.0138257	0.0174564	0.00201434	0.00281501	0.0021751	0.0026438	0.0060733	0.00363073	0.00212827						1978	0.313826	0.317456
1976	0.0116131	0.015477	0.0112128	0.0143564	0.0204348	0.0174356	1976	0.0127676	0.0174089	0.00303929	0.0023549	0.0027433	0.0049578	0.0062228	0.0046413	0.00176121						1976	0.312768	0.317409
1974	0.0111915	0.0150085	0.0127401	0.0138046	0.0195022	0.0163631	1974	0.01298	0.0165566	0.00285373	0.00191978	0.0026131	0.0044937	0.003623	0.0035766	0.000941158						1974	0.31298	0.316557
1972	0.0116007	0.0144482	0.0139851	0.0136672	0.0187121	0.0146024	1972	0.0133447	0.0156606	0.00268376	0.00152797	0.0020665	0.0042639	0.0006173	0.0023159	0.00183605						1972	0.313345	0.315661
1970	0.0127472	0.0137416	0.0138044	0.0137478	0.0190473	0.0154771	1970	0.0134311	0.0160907	0.00270251	0.000593078	0.0010006	0.0053057	0.0016727	0.00265967	0.00231604						1970	0.313431	0.316091
1968	0.0125247	0.0137727	0.0131749	0.0112033	0.0191092	0.0163267	1968	0.0131574	0.0155464	0.00401029	0.000624183	-0.0013214	0.0053365	0.0031518	0.00238897	0.00339387						1968	0.313157	0.315546
1966	0.0109111	0.0141219	0.012324	0.0100642	0.0178167	0.0161036	1966	0.0124523	0.0146615	0.00407248	0.00160924	-0.0008469	0.0036948	0.0037796	0.00220917	0.00264697						1966	0.312452	0.314661
1964	0.0109197	0.0145197	0.0117388	0.0122168	0.0174306	0.0161132	1964	0.0123927	0.0152535	0.00271112	0.00188699	0.0012971	0.0029109	0.0043744	0.0028608	0.00153926						1964	0.312393	0.315254
1962	0.0106919	0.0138121	0.0113286	0.0135368	0.0177616	0.0154184	1962	0.0119442	0.0155723	0.0021166	0.00164868	0.0028449	0.0039495	0.0040898	0.00362807	0.00068186						1962	0.311944	0.315572
1960	0.0114677	0.0135241	0.0114316	0.0151691	0.0185425	0.0159775	1960	0.0121411	0.016563	0.00176128	0.00119782	0.0037014	0.0050184	0.0045459	0.0044219	0.000667199						1960	0.312141	0.316563
1958	0.0129631	0.016328	0.0138488	0.017472	0.0201681	0.0184026	1958	0.01438	0.0186809	0.00136943	0.0017442	0.0045089	0.0038401	0.0045538	0.00430093	0.000399724						1958	0.31438	0.318681
1956	0.0118406	0.0177462	0.0150315	0.0171131	0.0207907	0.0184727	1956	0.0148728	0.0187922	0.0018595	0.002956	0.0052725	0.0030445	0.0034412	0.0039194	0.00118849						1956	0.314873	0.318792
1954	0.0111523	0.0167803	0.0147359	0.0164791	0.0201058	0.0178514	1954	0.0142228	0.0181454	0.00183114	0.00284886	0.0053268	0.0033255	0.0031155	0.0039226	0.0012206						1954	0.314223	0.318145
1952	0.0122472	0.0164328	0.0149413	0.0175261	0.0199384	0.0180514	1952	0.0145404	0.0185053	0.00126859	0.0021214	0.0052789	0.0035056	0.0031101	0.00396487	0.00115504						1952	0.31454	0.318505
1950	0.0120848	0.0160516	0.0141045	0.0168857	0.0198181	0.0172497	1950	0.0140803	0.0179845	0.00159834	0.00198351	0.0048009	0.0037665	0.0031452	0.0039042	0.000836395						1950	0.31408	0.317985
1948	0.011377	0.015413	0.0129328	0.0147246	0.0194995	0.0166765	1948	0.0132409	0.0169669	0.00240066	0.00203557	0.0033476	0.0040865	0.0037437	0.00372593	0.00036977						1948	0.313241	0.316967
1946	0.0121248	0.0156483	0.0128073	0.0145824	0.0204905	0.0177029	1946	0.0135268	0.0175919	0.00295561	0.0018687	0.0024576	0.0048422	0.0048956	0.00406513	0.00139242						1946	0.313527	0.317592
1944	0.0112085	0.0156614	0.0122079	0.0142004	0.0199782	0.0170262	1944	0.0130259	0.0170683	0.00288913	0.00233644	0.0029919	0.0043168	0.0048183	0.00404233	0.000943628						1944	0.313026	0.317068
1942	0.00901668	0.0147426	0.0127224	0.0139168	0.0182244	0.015784	1942	0.0121606	0.0159751	0.00216015	0.00290401	0.00490012	0.0034818	0.0030616	0.00381451	0.000963358						1942	0.312161	0.315975
1940	0.0109979	0.0150476	0.0145063	0.0157982	0.0196404	0.0170682	1940	0.0135173	0.0175023	0.00195753	0.00219856	0.0048003	0.0045928	0.0025619	0.003985	0.0012368						1940	0.313517	0.317502
1938	0.0130158	0.0159903	0.0143417	0.0166169	0.0210509	0.0183966	1938	0.0144493	0.0186881	0.00223133	0.00149016	0.0036011	0.0050606	0.0040549	0.00423887	0.000746939						1938	0.314449	0.318688
1936	0.0132671	0.0157335	0.0138278	0.0158321	0.0211836	0.0184497	1936	0.0142761	0.0184885	0.00267596	0.00129288	0.002565	0.0054501	0.0046219	0.00421233	0.00148552						1936	0.314276	0.318488
1934	0.0127678	0.0156134	0.014564	0.0160477	0.0213671	0.0186094	1934	0.0143151	0.0186747	0.0026603	0.00143904	0.0032799	0.0057537	0.0040454	0.00435967	0.00126649						1934	0.314315	0.318675
1932	0.0124578	0.0157732	0.0148701	0.0167626	0.0202323	0.0187194	1932	0.014367	0.0185714	0.00173958	0.00171399	0.0043048	0.0044591	0.0038493	0.0042044	0.000317055						1932	0.314367	0.318571
1930	0.0132561	0.0164929	0.0152642	0.0166134	0.0200986	0.01897	1930	0.0150044	0.0185607	0.00177829	0.00163396	0.0033573	0.0036057	0.0037058	0.00355627	0.000179432						1930	0.315004	0.318561
1928	0.0146209	0.0181915	0.0160403	0.0170395	0.020813	0.0196363	1928	0.0162842	0.0191629	0.00193077	0.00179776	0.0024186	0.0026215	0.003596	0.0028787	0.00062943						1928	0.316284	0.319163
1926	0.0146511	0.019683	0.0165894	0.0165723	0.0209673	0.0204305	1926	0.0169745	0.0193234	0.00239756	0.00253796	0.0019212	0.0012843	0.0038411	0.00234887	0.00133097						1926	0.316974	0.319323
1924	0.0129657	0.0198634	0.0165507	0.0152374	0.021484	0.0199351	1924	0.0164599	0.0188855	0.00325288	0.00344975	0.0022717	0.0016206	0.0033844	0.00242557	0.00089191						1924	0.31646	0.318885
1922	0.0131277	0.018763	0.0159581	0.0160965	0.0217078	0.0190816	1922	0.0159496	0.018962	0.00280756	0.00281766	0.0029688	0.0029448	0.0031235	0.00301237	9.69895e-05						1922	0.31595	0.318962
1920	0.0138679	0.0186721	0.0159109	0.0170608	0.0221087	0.0197076	1920	0.0161503	0.0196257	0.00252495	0.00241103	0.0031929	0.0034366	0.0037967	0.0034754	0.000303764						1920	0.31615	0.319626
1918	0.0143418	0.0197545	0.0161401	0.0177257	0.0224591	0.0202619	1918	0.0167455	0.0201489	0.00236872	0.00275666	0.0033839	0.0027046	0.0041218	0.00340343	0.000708802						1918	0.316745	0.320149
1916	0.0151626	0.0190425	0.0157635	0.0179215	0.0217891	0.019845	1916	0.0166562	0.0198519	0.00193381	0.00208832	0.0027589	0.0027466	0.0040815	0.00319567	0.000767179						1916	0.316656	0.319852
1914	0.0150234	0.0189301	0.0163003	0.0177567	0.0220227	0.019891	1914	0.0167513	0.0198901	0.002133	0.00199201	0.0027333	0.0030926	0.0035907	0.00313887	0.000430568						1914	0.316751	0.31989
1912	0.0144008	0.0190681	0.0168995	0.0169968	0.0222343	0.0200241	1912	0.0167895	0.0197517	0.00262935	0.00233559	0.002596	0.0031662	0.0031246	0.00296227	0.000317877						1912	0.316789	0.319752
1910	0.014105	0.0189688	0.0170476	0.0165345	0.0225721	0.0204838	1910	0.0167071	0.0198635	0.00306623	0.00244971	0.0024295	0.0036033	0.0034362	0.00315633	0.000634977						1910	0.316707	0.319863
1908	0.0142483	0.0186605	0.0163638	0.0169243	0.0223104	0.0203726	1908	0.0164242	0.0198691	0.00272812	0.00220672	0.002676	0.0036499	0.0040088	0.0034449	0.000689643						1908	0.316424	0.319869
1906	0.0144652	0.0181915	0.0161133	0.0170794	0.0220372	0.0198618	1906	0.0162567	0.0196595	0.00248509	0.00186728	0.0026142	0.0038457	0.0037485	0.0034028	0.000684675						1906	0.316257	0.319659
1904	0.0146167	0.0177379	0.0158106	0.0172148	0.0216414	0.0194751	1904	0.0160551	0.0194438	0.00221347	0.0015749	0.0025981	0.0039035	0.0036645	0.0033887	0.00069503						1904	0.316055	0.319444
1902	0.0154756	0.0183736	0.015978	0.0176925	0.0215531	0.0196912	1902	0.0166091	0.0196456	0.0019307	0.00154864	0.0022169	0.0031795	0.0037132	0.00303653	0.000758326						1902	0.316609	0.319646
1900	0.0158233	0.0188316	0.0160741	0.0179382	0.0212466	0.0193167	1900	0.0169097	0.0195005	0.00166184	0.00166916	0.0021149	0.002415	0.0032426	0.00259083	0.00058405						1900	0.31691	0.3195
1898	0.0154253	0.019362	0.0167537	0.018044	0.0216635	0.0196481	1898	0.0171803	0.0197852	0.00181364	0.00200273	0.0026187	0.0023015	0.0028944	0.00260487	0.000296692						1898	0.31718	0.319785
1896	0.0146437	0.0198706	0.0176125	0.0172347	0.0222519	0.0200244	1896	0.0173756	0.019837	0.00251384	0.00262149	0.002591	0.0023813	0.0024119	0.0024614	0.000113275						1896	0.317376	0.319837
1894	0.0144327	0.0195781	0.0173431	0.0168988	0.0219383	0.0192872	1894	0.017118	0.0193748	0.00252089	0.00258008	0.0024661	0.0023602	0.0019441	0.0022568	0.000275934						1894	0.317118	0.319375
1892	0.0149657	0.0198816	0.0172341	0.0173791	0.0220015	0.0192709	1892	0.0173605	0.0195505	0.00232385	0.00246039	0.0024134	0.0021199	0.0020368	0.00219003	0.000197853						1892	0.31736	0.319551
1890	0.0151308	0.0198848	0.01648	0.0172838	0.0215922	0.0199698	1890	0.0171652	0.0196153	0.00217597	0.00244995	0.002153	0.0017074	0.0034898	0.00245007	0.00092759						1890	0.317165	0.319615
1888	0.0158974	0.0187095	0.0157867	0.0178228	0.020525	0.0200044	1888	0.0167979	0.0194507	0.00143366	0.00165645	0.0019254	0.0018155	0.0042177	0.00265287	0.0013563						1888	0.316798	0.319451
1886	0.0155298	0.0186848	0.0165895	0.0174688	0.020553	0.0195267	1886	0.0169347	0.0191828	0.00157059	0.00160558	0.001939	0.0018682	0.0029372	0.00224813	0.000597798						1886	0.316935	0.319183
1884	0.0153782	0.0188107	0.0172787	0.0174876	0.0214626	0.019965	1884	0.0171559	0.0196384	0.00200753	0.00171954	0.0021094	0.0026519	0.0026863	0.00248253	0.0003236						1884	0.317156	0.319638
1882	0.0153219	0.0187648	0.017271	0.0181098	0.0225738	0.0204253	1882	0.0171192	0.0203696	0.00223252	0.00172646	0.0027879	0.003809	0.0031543	0.0032504	0.000517289						1882	0.317119	0.32037
1880	0.0152443	0.0191928	0.0171402	0.0182943	0.022873	0.0202766	1880	0.0171924	0.0204813	0.0022962	0.00197477	0.00305	0.0036802	0.0031364	0.00328887	0.000341647						1880	0.317192	0.320481
1878	0.0150343	0.0191283	0.0168848	0.0178298	0.0225832	0.0197862	1878	0.0170158	0.0200664	0.00238906	0.00205014	0.0027955	0.0034549	0.0029014	0.0030506	0.000354115						1878	0.317016	0.320066
1876	0.0149053	0.0187192	0.0165373	0.0177956	0.0219136	0.0197389	1876	0.0167206	0.019816	0.00206008	0.00191355	0.0028903	0.0031944	0.0032016	0.00309543	0.000177687						1876	0.316721	0.319816
1874	0.0154816	0.0191764	0.0165815	0.0184697	0.021694	0.020377	1874	0.0170798	0.0201802	0.00162113	0.00189714	0.0029881	0.0025176	0.0037955	0.0031004	0.000646309						1874	0.31708	0.32018
1872	0.0153979	0.0201529	0.0172757	0.0184117	0.0223598	0.0212188	1872	0.0176088	0.0206634	0.0020318	0.00239494	0.0030138	0.0022069	0.0039431	0.0030546	0.000868819						1872	0.317609	0.320663
1870	0.0144048	0.0207237	0.0172065	0.0165074	0.0221376	0.0206467	1870	0.017445	0.0197639	0.00291707	0.00316619	0.0021026	0.0014139	0.0034402	0.0023189	0.00103032						1870	0.317445	0.319764
1868	0.0155653	0.0195095	0.0157938	0.0161919	0.0204952	0.019613	1868	0.0169562	0.0187667	0.00227305	0.00221417	0.0006266	0.0009857	0.0038192	0.0018105	0.00174883						1868	0.316956	0.318767
1866	0.0151577	0.0178144	0.014815	0.0171586	0.0202321	0.0191761	1866	0.015929	0.0188556	0.00156161	0.00164174	0.0020009	0.0024177	0.0043611	0.00292657	0.0012597						1866	0.315929	0.318856
1864	0.013319	0.017709	0.0148172	0.0168979	0.0207547	0.0191229	1864	0.0152817	0.0189252	0.00193599	0.00223156	0.0035789	0.0030457	0.0043057	0.00364343	0.000632474						1864	0.315282	0.318925
1862	0.0134032	0.0185865	0.0155948	0.0171708	0.0212203	0.0198524	1862	0.0158615	0.0194145	0.00205996	0.00260192	0.0037676	0.0026338	0.0042576	0.003553	0.000832899						1862	0.315861	0.319414
1860	0.0138857	0.018422	0.0160555	0.017612	0.021613	0.0200921	1860	0.0161211	0.0197724	0.00201957	0.00226886	0.0037263	0.003191	0.0040366	0.0036513	0.00042776						1860	0.316121	0.319772
1858	0.0139749	0.0182615	0.0160747	0.0180584	0.0219809	0.0202165	1858	0.0161037	0.0200853	0.00196454	0.00214345	0.0040835	0.0037194	0.0041418	0.00398157	0.000228907						1858	0.316104	0.320085
1856	0.0137963	0.0179453	0.0153952	0.0177682	0.0215423	0.0198941	1856	0.0157123	0.0197349	0.00189208	0.00209259	0.0039719	0.003597	0.0044989	0.0040226	0.000453083						1856	0.315712	0.319735
1854	0.0137717	0.0176929	0.014972	0.0172634	0.0212103	0.019907	1854	0.0154789	0.0194602	0.00201102	0.00200914	0.0034917	0.0035174	0.004935	0.00398137	0.000825971						1854	0.315479	0.31946
1852	0.0136628	0.0173142	0.0149801	0.017374	0.0210271	0.0200317	1852	0.015319	0.0194776	0.00188853	0.00184915	0.0037112	0.0037129	0.0050516	0.00415857	0.00077339						1852	0.315319	0.319478
1850	0.0136505	0.0173359	0.014955	0.0168943	0.0209283	0.0199044	1850	0.0153138	0.0192423	0.00209691	0.00186872	0.0032438	0.0035924	0.0049494	0.00392853	0.000901114						1850	0.315314	0.319242
1848	0.0144576	0.0177557	0.0154193	0.0164305	0.0214896	0.0200639	1848	0.0158775	0.019328	0.0026086	0.00169613	0.0019729	0.0037339	0.0046446	0.00345047	0.00135821						1848	0.315878	0.319328
1846	0.0145423	0.0191154	0.016137	0.0159418	0.0219379	0.0203237	1846	0.0165982	0.0194011	0.00310268	0.00232118	0.0013995	0.0028225	0.0041867	0.0028029	0.0013937						1846	0.316598	0.319401
1844	0.0138882	0.0188964	0.0154095	0.0154798	0.0205238	0.0197642	1844	0.0160647	0.0185893	0.00271953	0.00256758	0.0015916	0.0016274	0.0043547	0.00252457	0.00158504						1844	0.316065	0.318589
1842	0.0135171	0.0166729	0.014228	0.0169655	0.0197627	0.0194913	1842	0.014806	0.0187398	0.0015426	0.00165539	0.0034484	0.0030898	0.0052633	0.00393383	0.00116523						1842	0.314806	0.31874
1840	0.0134655	0.0173771	0.0148519	0.017533	0.0211958	0.0200538	1840	0.0152315	0.0195942	0.00187415	0.00198324	0.0040675	0.0038187	0.0052019	0.0043627	0.000737338						1840	0.315231	0.319594
1838	0.0134324	0.0181712	0.0152647	0.0173166	0.0216609	0.0198892	1838	0.0156228	0.0196222	0.00218442	0.00238961	0.0038842	0.0034897	0.0046245	0.00399947	0.000576114						1838	0.315623	0.319622
1836	0.0138025	0.0178661	0.0152627	0.0176877	0.0210975	0.0194305	1836	0.0156438	0.0194052	0.00170504	0.00205843	0.0038852	0.0032314	0.0041678	0.00376147	0.000480306						1836	0.315644	0.319405
1834	0.0143182	0.0173593	0.0152646	0.0177922	0.0211283	0.019647	1834	0.0156474	0.0195225	0.00167153	0.00155626	0.003474	0.003769	0.0043824	0.00387513	0.000463407						1834	0.315647	0.319522
1832	0.0145251	0.0186442	0.0159129	0.0171078	0.0222519	0.0206316	1832	0.0163607	0.0199971	0.00263009	0.00209575	0.0025827	0.0036077	0.0047187	0.00363637	0.00106829						1832	0.316361	0.319997
1830	0.0140326	0.019028	0.0150987	0.0157532	0.0217278	0.0197754	1830	0.0160531	0.0190855	0.00304647	0.00263091	0.0017206	0.0026998	0.0046767	0.00303237	0.00150585						1830	0.316053	0.319085
1828	0.0140349	0.0176272	0.0141736	0.0158523	0.0198022	0.0185182	1828	0.0152786	0.0180576	0.00201484	0.00203516	0.0018174	0.002175	0.0043446	0.002779	0.00136759						1828	0.315279	0.318058
1826	0.0143088	0.0185671	0.0159542	0.0166599	0.0211351	0.0199503	1826	0.0162767	0.0192484	0.00231869	0.00214739	0.0023511	0.002568	0.0039961	0.00297173	0.000893732						1826	0.316277	0.319248
1824	0.0140277	0.0177953	0.0158236	0.0175062	0.0211187	0.0197279	1824	0.0158822	0.0194509	0.00182211	0.00188448	0.0034785	0.0033234	0.0039043	0.00356873	0.000300779						1824	0.315882	0.319451
1822	0.0143899	0.017414	0.0153909	0.0183158	0.0209434	0.0198392	1822	0.0157316	0.0196995	0.00131936	0.00154057	0.0039259	0.0035294	0.0044483	0.00396787	0.000460885						1822	0.315732	0.319699
1820	0.0148485	0.0183843	0.0157493	0.0180222	0.0215972	0.020595	1820	0.0163274	0.0200715	0.0018441	0.00183741	0.0031737	0.0032129	0.0048457	0.0037441	0.000954215						1820	0.316327	0.320071
1818	0.0151313	0.018765	0.0158876	0.0176931	0.0220481	0.0206155	1818	0.0165946	0.0201189	0.00221956	0.00191725	0.0025618	0.0032831	0.0047279	0.00352427	0.001103						1818	0.316595	0.320119
1816	0.0154031	0.0187285	0.0161403	0.0176728	0.0220638	0.0201986	1816	0.0167573	0.0199784	0.00220377	0.00174645	0.0022697	0.0033353	0.0040583	0.0032211	0.000899752						1816	0.316757	0.319978
1814	0.0151258	0.0188467	0.0167401	0.0173743	0.0222789	0.019993	1814	0.0169042	0.0198821	0.00245418	0.00186587	0.0022485	0.0034322	0.0032529	0.00297787	0.00063798						1814	0.316904	0.319882
1812	0.0148405	0.0193312	0.0171143	0.0169898	0.0227478	0.0205152	1812	0.0170953	0.0200843	0.00290309	0.00224541	0.0021493	0.0034166	0.0034009	0.00298893	0.000727186						1812	0.317095	0.320084
1810	0.0147912	0.0185079	0.0166808	0.0174934	0.0218515	0.0200086	1810	0.01666	0.0197845	0.00218768	0.00185844	0.0027022	0.0033436	0.0033278	0.00312453	0.000365837						1810	0.31666	0.319784
1808	0.0149523	0.0182645	0.0164846	0.018141	0.0213542	0.0196158	1808	0.0165671	0.0197037	0.0016084	0.00165764	0.0031887	0.0030897	0.0031312	0.00313653	4.9715e-05						1808	0.316567	0.319704
1806	0.0153378	0.0191324	0.0171628	0.0182935	0.0221067	0.0201749	1806	0.017211	0.0201917	0.00190666	0.00189776	0.0029557	0.0029743	0.0030121	0.0029807	2.87395e-05						1806	0.317211	0.320192
1804	0.0152842	0.0202407	0.0178889	0.0178271	0.022971	0.0209378	1804	0.0178046	0.0205786	0.00259069	0.00247933	0.0025429	0.0027303	0.0030489	0.00277403	0.000255819						1804	0.317805	0.320579
1802	0.0152894	0.0212828	0.0180074	0.0168349	0.0234772	0.0215038	1802	0.0181932	0.0206053	0.00341109	0.00300102	0.0015455	0.0021944	0.0034964	0.0024121	0.000993503						1802	0.318193	0.320605
1800	0.0162986	0.0203914	0.0172809	0.0169141	0.0224016	0.0208743	1800	0.0179903	0.0200633	0.00283221	0.00213663	0.0006155	0.0020102	0.0035934	0.00207303	0.00148994						1800	0.31799	0.320063
1798	0.0167335	0.0194513	0.0170936	0.0175344	0.0220081	0.0205212	1798	0.0177595	0.0200212	0.00227837	0.00147619	0.0008009	0.0025568	0.0034276	0.00226177	0.00133797						1798	0.317759	0.320021
1796	0.0163352	0.0198096	0.0173857	0.0168863	0.0219876	0.0205349	1796	0.0178435	0.0198029	0.00262824	0.00178187	0.0005511	0.002178	0.0031492	0.00195943	0.00131277						1796	0.317844	0.319803
1794	0.0158387	0.0209549	0.0181728	0.0160148	0.0224842	0.0209123	1794	0.0183221	0.0198038	0.00337415	0.00256137	0.0001761	0.0015293	0.0027395	0.00148163	0.00128236						1794	0.318322	0.319804
1792	0.0158928	0.0206147	0.018008	0.016096	0.022438	0.0204403	1792	0.0181718	0.0196581	0.00324255	0.00236521	0.0002032	0.0018233	0.0024323	0.00148627	0.00115214						1792	0.318172	0.319658
1790	0.0167972	0.0191746	0.0168282	0.0178375	0.0211006	0.0199479	1790	0.0176	0.0196287	0.00165481	0.00136373	0.0010403	0.001926	0.0031197	0.00202867	0.00104349						1790	0.3176	0.319629
1788	0.0169588	0.0201498	0.0178733	0.0187335	0.0217828	0.0206964	1788	0.0183273	0.0204042	0.0015455	0.00164323	0.0017747	0.001633	0.0028231	0.00207693	0.000650072						1788	0.318327	0.320404
1786	0.0170013	0.0216529	0.019322	0.0191188	0.0230544	0.0214961	1786	0.0193254	0.0212231	0.00198195	0.0023258	0.0021175	0.0014015	0.0021741	0.0018977	0.000430653						1786	0.319325	0.321223
1784	0.0170469	0.0217325	0.0192231	0.0187681	0.022868	0.0213277	1784	0.0193342	0.0209879	0.00207096	0.00234477	0.0017212	0.0011355	0.0021046	0.00165377	0.000488056						1784	0.319334	0.320988
1782	0.0178749	0.0221595	0.019392	0.018763	0.0233286	0.0218769	1782	0.0198088	0.0213228	0.00233268	0.0021725	0.0008881	0.0011691	0.0024849	0.00151403	0.000852453						1782	0.319809	0.321323
1780	0.0186521	0.0221943	0.0196774	0.0192331	0.0236542	0.0220163	1780	0.0201746	0.0216345	0.00223514	0.00182269	0.000581	0.0014599	0.0023389	0.00145993	0.00087895						1780	0.320175	0.321635
1778	0.0190095	0.0219074	0.0199533	0.0196644	0.0236084	0.021874	1778	0.0202901	0.0217156	0.00197677	0.00147801	0.0006549	0.001701	0.0019207	0.00142553	0.000676368						1778	0.32029	0.321716
1776	0.0190528	0.02309	0.0212263	0.0197693	0.0247743	0.0229367	1776	0.021123	0.0224934	0.00253177	0.00202058	0.0007165	0.0016843	0.0017104	0.0013704	0.000566444						1776	0.321123	0.322493
1774	0.0187048	0.0248775	0.0227427	0.0192758	0.0259747	0.0244237	1774	0.0221083	0.0232247	0.0035067	0.00313486	0.000571	0.0010972	0.001681	0.0011164	0.000555249						1774	0.322108	0.323225
1772	0.0190964	0.0243002	0.0215804	0.019142	0.0248221	0.0243303	1772	0.021659	0.0227648	0.00314706	0.00260279	4.56e-05	0.0005219	0.0027499	0.0011058	0.00144361						1772	0.321659	0.322765
1770	0.0206423	0.0233212	0.0203831	0.0211145	0.023486	0.0235721	1770	0.0214489	0.0227242	0.00139471	0.00162666	0.0004722	0.0001648	0.003189	0.00127533	0.0016644						1770	0.321449	0.322724
1768	0.0213161	0.0248812	0.0223979	0.0225793	0.0256565	0.0248883	1768	0.0228651	0.0243747	0.0016016	0.00182789	0.0012632	0.0007753	0.0024904	0.00150963	0.000883708						1768	0.322865	0.324375
1766	0.0225071	0.0254153	0.0236937	0.0238413	0.0270315	0.0260439	1766	0.023872	0.0256389	0.00163321	0.00146228	0.0013342	0.0016162	0.0023502	0.00176687	0.00052449						1766	0.323872	0.325639
1764	0.0232723	0.0275099	0.0258701	0.0241953	0.0293887	0.0280908	1764	0.0255508	0.0272249	0.0027028	0.00213677	0.000923	0.0018788	0.0022207	0.00167417	0.000672616						1764	0.325551	0.327225
1762	0.024066	0.0285714	0.0270833	0.0250511	0.0308134	0.0297613	1762	0.0265736	0.0285419	0.00306858	0.00229555	0.0009851	0.002242	0.002678	0.00196837	0.000878996						1762	0.326574	0.328542
1760	0.0253009	0.0282521	0.0270487	0.0267601	0.0308025	0.0302767	1760	0.0268672	0.0292798	0.00219788	0.00148395	0.0014592	0.0025504	0.003228	0.00241253	0.000892423						1760	0.326867	0.32928
1758	0.026388	0.0308566	0.029273	0.0285037	0.033616	0.0326226	1758	0.0288392	0.0315808	0.00271071	0.00226566	0.0021157	0.0027594	0.0033496	0.00274157	0.000617143						1758	0.328839	0.331581
1756	0.028667	0.0325217	0.031391	0.0323097	0.0366158	0.0360428	1756	0.0308599	0.0349894	0.00233833	0.00198147	0.0036427	0.0040941	0.0046518	0.00412953	0.000505482						1756	0.33086	0.334989
1754	0.0309168	0.034678	0.0333006	0.0365148	0.0402755	0.0401869	1754	0.0329651	0.0389924	0.00214612	0.00190291	0.005598	0.0055975	0.0068863	0.00602727	0.000743945						1754	0.332965	0.338992
1752	0.0318683	0.0389462	0.036062	0.0400429	0.0463818	0.0456559	1752	0.0356255	0.0440269	0.00346925	0.00355908	0.0081746	0.0074356	0.0095939	0.00840137	0.00109687						1752	0.335625	0.344027
1750	0.0355316	0.0431434	0.039297	0.0482832	0.0551364	0.0540729	1750	0.039324	0.0524975	0.00368822	0.00380597	0.0127516	0.011993	0.0147759	0.0131735	0.00143862						1750	0.339324	0.352498
1748	0.0423079	0.0482429	0.0445523	0.0615518	0.0674594	0.0666788	1748	0.0450344	0.06523	0.00320924	0.00299672	0.0192439	0.0192165	0.0221265	0.0201956	0.00167224						1748	0.345034	0.36523
1746	0.0513372	0.0561308	0.0529394	0.0768782	0.0819835	0.0812467	1746	0.0534691	0.0800361	0.00275955	0.00244031	0.025541	0.0258527	0.0283073	0.026567	0.00151518						1746	0.353469	0.380036
1744	0.0617331	0.0665312	0.0633817	0.0944828	0.100464	0.0987413	1744	0.063882	0.097896	0.00307889	0.00243786	0.0327497	0.0339328	0.0353596	0.034014	0.00130684						1744	0.363882	0.397896
1742	0.0760313	0.0796434	0.0767919	0.116738	0.123107	0.121457	1742	0.0774889	0.120434	0.00330544	0.00190424	0.0407067	0.0434636	0.0446651	0.0429451	0.00202949						1742	0.377489	0.420434
1740	0.0939617	0.0979893	0.0943574	0.141641	0.148163	0.147957	1740	0.0954361	0.14592	0.00370744	0.00221994	0.0476793	0.0501737	0.0535996	0.0504842	0.00297234						1740	0.395436	0.44592
1738	0.117947	0.122014	0.118407	0.174356	0.178318	0.179231	1738	0.119456	0.177302	0.00259155	0.0022272	0.056409	0.056304	0.060824	0.0578457	0.00257985						1738	0.419456	0.477302
1736	0.133229	0.13978	0.135396	0.192917	0.197836	0.198117	1736	0.136135	0.19629	0.00292448	0.00333744	0.059688	0.058056	0.062721	0.060155	0.0023673						1736	0.436135	0.49629
1734	0.162912	0.169281	0.16497	0.223642	0.228453	0.228474	1734	0.165721	0.226856	0.00278371	0.00325024	0.06073	0.059172	0.063504	0.0611353	0.00219426						1734	0.465721	0.526856
1732	0.209341	0.207625	0.206769	0.267752	0.26717	0.268675	1732	0.207912	0.267866	0.000758911	0.00130974	0.058411	0.059545	0.061906	0.059954	0.00178304						1732	0.507912	0.567866
1730	0.238483	0.238138	0.236795	0.290603	0.29207	0.293016	1730	0.237805	0.291896	0.00121584	0.000891816	0.05212	0.053932	0.056221	0.054091	0.00205512						1730	0.537805	0.591896
1728	0.273002	0.273764	0.272462	0.316393	0.318654	0.320238	1728	0.273076	0.318428	0.00193241	0.000654147	0.043391	0.04489	0.047776	0.0453523	0.00222876						1728	0.573076	0.618428
1726	0.301273	0.303768	0.302515	0.335225	0.338275	0.340259	1726	0.302519	0.33792	0.00253574	0.0012475	0.033952	0.034507	0.037744	0.035401	0.00204799						1726	0.602519	0.63792
1724	0.333552	0.336036	0.33533	0.356205	0.35904	0.361117	1724	0.334973	0.358787	0.00246573	0.00127997	0.022653	0.023004	0.025787	0.0238147	0.00171708						1724	0.634973	0.658787
1722	0.365395	0.366972	0.367301	0.376857	0.378283	0.381114	1722	0.366556	0.378751	0.0021668	0.00101882	0.011462	0.011311	0.013813	0.0121953	0.00140297						1722	0.666556	0.678751
1720	0.381506	0.387443	0.386581	0.386054	0.389043	0.391486	1720	0.385177	0.388861	0.00272057	0.00320798	0.004548	0.0016	0.004905	0.00368433	0.00181389						1720	0.685177	0.688861
1718	0.398228	0.406824	0.405726	0.396228	0.401746	0.403789	1718	0.403593	0.400588	0.00391133	0.00467826	-0.002	-0.005078	-0.001937	-0.003005	0.00179555						1718	0.703593	0.700588
1716	0.421853	0.424519	0.428105	0.417917	0.420177	0.424084	1716	0.424826	0.420726	0.00311994	0.00313726	-0.003936	-0.004342	-0.004021	-0.00409967	0.000214127						1716	0.724826	0.720726
1714	0.431053	0.432108	0.437018	0.432341	0.432451	0.436865	1714	0.433393	0.433886	0.00258076	0.00318335	0.001288	0.000343	-0.000153	0.000492667	0.000732066						1714	0.733393	0.733886
1712	0.433539	0.436868	0.438556	0.436908	0.438248	0.441159	1712	0.436321	0.438772	0.00217334	0.00255284	0.003369	0.00138	0.002603	0.00245067	0.00100321						1712	0.736321	0.738772
1710	0.434123	0.439651	0.439083	0.43973	0.443353	0.445035	1710	0.437619	0.442706	0.00271104	0.00304092	0.005607	0.003702	0.005952	0.005087	0.00121179						1710	0.737619	0.742706
1708	0.432687	0.438909	0.43894	0.440917	0.446259	0.447932	1708	0.436845	0.445036	0.00366393	0.00360126	0.00823	0.00735	0.008992	0.00819067	0.000821706						1708	0.736845	0.745036
1706	0.432385	0.438986	0.439366	0.441755	0.448461	0.449774	1706	0.436912	0.446663	0.00430114	0.00392539	0.00937	0.009475	0.010408	0.009751	0.000571396						1706	0.736912	0.746663
1704	0.431533	0.435519	0.436732	0.441822	0.446449	0.447252	1704	0.434595	0.445174	0.00293084	0.00271996	0.010289	0.01093	0.01052	0.0105797	0.000324639						1704	0.734595	0.745174
1702	0.426162	0.431853	0.433288	0.436241	0.442329	0.442494	1702	0.430434	0.440355	0.00356349	0.00376888	0.010079	0.010476	0.009206	0.00992033	0.000649697						1702	0.730434	0.740355
1700	0.409185	0.413469	0.415084	0.420809	0.423026	0.426548	1700	0.412579	0.423461	0.00289412	0.00304847	0.011624	0.009557	0.011464	0.0108817	0.00114998						1700	0.712579	0.723461
1698	0.394048	0.396229	0.39762	0.404898	0.404112	0.41036	1698	0.395966	0.406457	0.00340315	0.0018005	0.01085	0.007883	0.01274	0.010491	0.00244832						1698	0.695966	0.706457
1696	0.362196	0.365592	0.364453	0.372024	0.374168	0.378479	1696	0.36408	0.37489	0.00328756	0.0017284	0.009828	0.008576	0.014026	0.01081	0.00285462						1696	0.66408	0.67489
1694	0.323622	0.326398	0.326042	0.337079	0.338595	0.341069	1694	0.325354	0.338914	0.00201408	0.00151048	0.013457	0.012197	0.015027	0.0135603	0.00141783						1694	0.625354	0.638914
1692	0.296474	0.300967	0.300335	0.31109	0.314446	0.315592	1692	0.299259	0.313709	0.00233966	0.00243221	0.014616	0.013479	0.015257	0.0144507	0.000900457						1692	0.599259	0.613709
1690	0.265171	0.271779	0.269522	0.279219	0.284897	0.284901	1690	0.268824	0.283006	0.00327935	0.00335884	0.014048	0.013118	0.015379	0.0141817	0.00113641						1690	0.568824	0.583006
1688	0.230739	0.237311	0.236353	0.245231	0.250761	0.251161	1688	0.234801	0.249051	0.00331426	0.00355026	0.014492	0.01345	0.014808	0.01425	0.000710608						1688	0.534801	0.549051
1686	0.207786	0.216061	0.216256	0.221209	0.230495	0.230315	1686	0.213368	0.22734	0.00531008	0.00483485	0.013423	0.014434	0.014059	0.013972	0.000511084						1686	0.513368	0.52734
1684	0.177453	0.183906	0.184514	0.187608	0.197447	0.198478	1684	0.181958	0.194511	0.00600036	0.00391298	0.010155	0.013541	0.013964	0.0125533	0.00208776						1684	0.481958	0.494511
1682	0.150721	0.153511	0.154197	0.161322	0.165638	0.167621	1682	0.15281	0.16486	0.0032207	0.00184107	0.010601	0.012127	0.013424	0.0120507	0.00141305						1682	0.45281	0.46486
1680	0.137431	0.141132	0.141214	0.148307	0.153515	0.153983	1680	0.139926	0.151935	0.00315064	0.00216083	0.010876	0.012383	0.012769	0.0120093	0.00100029						1680	0.439926	0.451935
1678	0.124833	0.129052	0.128339	0.134627	0.140982	0.14053	1678	0.127408	0.138713	0.00354579	0.00225833	0.009794	0.01193	0.012191	0.011305	0.00131506						1678	0.427408	0.438713
1676	0.113573	0.120829	0.11829	0.123156	0.131419	0.130212	1676	0.117564	0.128262	0.0044632	0.00368208	0.009583	0.01059	0.011922	0.0106983	0.00117326						1676	0.417564	0.428262
1674	0.100688	0.107275	0.104831	0.110747	0.116735	0.115844	1674	0.104265	0.114442	0.00323083	0.00332982	0.010059	0.00946	0.011013	0.0101773	0.000783233						1674	0.404265	0.414442
1672	0.0935673	0.100575	0.0984749	0.103079	0.110474	0.109222	1672	0.0975391	0.107592	0.0039579	0.00359636	0.0095117	0.009899	0.0107471	0.0100526	0.000631861						1672	0.397539	0.407592
1670	0.0865334	0.0943329	0.0910073	0.0946613	0.103411	0.10217	1670	0.0906245	0.100081	0.00473424	0.00391381	0.0081279	0.0090781	0.0111627	0.00945623	0.00155233						1670	0.390625	0.400081
1668	0.080489	0.084467	0.0819296	0.0883723	0.093459	0.0929196	1668	0.0822952	0.0915836	0.00279414	0.00201404	0.0078833	0.008992	0.01099	0.00928843	0.00157442						1668	0.382295	0.391584
1666	0.0759887	0.0801685	0.0780963	0.0845023	0.0896415	0.0885184	1666	0.0780845	0.0875541	0.00270191	0.00208992	0.0085136	0.009473	0.0104221	0.00946957	0.000954255						1666	0.378084	0.387554
1664	0.0717523	0.0787593	0.0758164	0.0800746	0.0880256	0.0862703	1664	0.0754427	0.0847902	0.00417704	0.00351842	0.0083223	0.0092663	0.0104539	0.0093475	0.00106812						1664	0.375443	0.38479
1662	0.0670658	0.0733896	0.0708279	0.0755002	0.0827069	0.0811936	1662	0.0704278	0.0798002	0.00380003	0.00318083	0.0084344	0.0093173	0.0103657	0.00937247	0.000966831						1662	0.370428	0.3798
1660	0.0637185	0.0682285	0.0664487	0.0727328	0.0779009	0.0765624	1660	0.0661319	0.075732	0.00268225	0.00227163	0.0090143	0.0096724	0.0101137	0.00960013	0.000553251						1660	0.366132	0.375732
1658	0.0605441	0.0667471	0.0645909	0.0692475	0.076409	0.074547	1658	0.0639607	0.0734012	0.00371571	0.00314915	0.0087034	0.0096619	0.0099561	0.00944047	0.000655049						1658	0.363961	0.373401
1656	0.0575393	0.0669534	0.0640534	0.0654187	0.0761032	0.0731477	1656	0.0628487	0.0715565	0.00551711	0.00482129	0.0078794	0.0091498	0.0090943	0.00870783	0.000717981						1656	0.362849	0.371557
1654	0.0547333	0.0671875	0.0629097	0.0598329	0.074807	0.0725742	1654	0.0616102	0.0690714	0.00807826	0.00632798	0.0050996	0.0076195	0.0096645	0.0074612	0.00228656						1654	0.36161	0.369071
1652	0.0541824	0.0601358	0.0576929	0.0581528	0.0660245	0.0661623	1652	0.057337	0.0634465	0.00458503	0.00299261	0.0039704	0.0058887	0.0084694	0.0061095	0.00225761						1652	0.357337	0.363447
1650	0.0541921	0.0593151	0.0571704	0.0580234	0.0639619	0.0638404	1650	0.0568925	0.0619419	0.00339406	0.00257278	0.0038313	0.0046468	0.00667	0.00504937	0.00146154						1650	0.356893	0.361942
1648	0.0521526	0.0639964	0.0604672	0.0555248	0.0672292	0.0658205	1648	0.0588721	0.0628582	0.00638982	0.00608089	0.0033722	0.0032328	0.0053533	0.0039861	0.00118608						1648	0.358872	0.362858
1646	0.060869	0.0671751	0.0654018	0.059712	0.0652421	0.0654006	1646	0.064482	0.0634516	0.00323953	0.00325212	-0.001157	-0.001933	-1.2e-06	-0.0010304	0.000972103						1646	0.364482	0.363452
1644	0.071327	0.0745122	0.0734185	0.0638284	0.0671435	0.0674548	1644	0.0730859	0.0661422	0.00200987	0.00161844	-0.0074986	-0.0073687	-0.0059637	-0.00694367	0.000851158						1644	0.373086	0.366142
1642	0.0814377	0.0869583	0.0856398	0.0667306	0.0723722	0.071348	1642	0.0846786	0.0701503	0.00300547	0.00288309	-0.0147071	-0.0145861	-0.0142918	-0.0145283	0.000213591						1642	0.384679	0.37015
1640	0.0944077	0.101516	0.100201	0.0709979	0.0778477	0.0756684	1640	0.0987082	0.074838	0.00349959	0.00378196	-0.0234098	-0.0236683	-0.0245326	-0.0238702	0.000588007						1640	0.398708	0.374838
1638	0.102468	0.112337	0.110338	0.0720273	0.0826035	0.0785977	1638	0.108381	0.0777428	0.00533967	0.00521744	-0.0304407	-0.0297335	-0.0317403	-0.0306382	0.00101787						1638	0.408381	0.377743
1636	0.103263	0.114387	0.111455	0.0703415	0.0832434	0.0788962	1636	0.109702	0.0774937	0.0065643	0.00576554	-0.0329215	-0.0311436	-0.0325588	-0.032208	0.000939439						1636	0.409702	0.377494
1634	0.0989387	0.10303	0.102334	0.0704183	0.0764018	0.0744245	1634	0.101434	0.0737482	0.00304854	0.00218903	-0.0285204	-0.0266282	-0.0279095	-0.027686	0.000965691						1634	0.401434	0.373748
1632	0.0936191	0.0971331	0.0972235	0.0685646	0.0740348	0.0727288	1632	0.0959919	0.0717761	0.00285684	0.0020554	-0.0250545	-0.0230983	-0.0244947	-0.0242158	0.00100747						1632	0.395992	0.371776
1630	0.0870056	0.0925204	0.0923525	0.0647576	0.0721663	0.0708101	1630	0.0906262	0.0692447	0.00394463	0.00313663	-0.022248	-0.0203541	-0.0215424	-0.0213815	0.000957147						1630	0.390626	0.369245
1628	0.0793818	0.0861938	0.0847767	0.0612236	0.0688697	0.0674648	1628	0.0834508	0.0658527	0.00407	0.00359436	-0.0181582	-0.0173241	-0.0173119	-0.0175981	0.000485128						1628	0.383451	0.365853
1626	0.0715955	0.0786179	0.076331	0.0575946	0.064844	0.0634017	1626	0.0755148	0.0619468	0.00383746	0.00358164	-0.0140009	-0.0137739	-0.0129293	-0.013568	0.000564683						1626	0.375515	0.361947
1624	0.0659619	0.0734662	0.0706623	0.0551303	0.0630593	0.062016	1624	0.0700301	0.0600685	0.00430833	0.00379188	-0.0108316	-0.0104069	-0.0086463	-0.0099616	0.00115871						1624	0.37003	0.360069
1622	0.0593062	0.0642715	0.0628478	0.0528979	0.0574549	0.0577601	1622	0.0621418	0.0560376	0.00272337	0.00255682	-0.0064083	-0.0068166	-0.0050877	-0.0061042	0.000903677						1622	0.362142	0.356038
1620	0.0555745	0.0612706	0.06019	0.050874	0.055898	0.0560473	1620	0.0590117	0.0542731	0.00294465	0.00302534	-0.0047005	-0.0053726	-0.0041427	-0.0047386	0.000615835						1620	0.359012	0.354273
1618	0.052672	0.0612745	0.0587069	0.048085	0.0559433	0.05568	1618	0.0575511	0.0532361	0.00446293	0.00441617	-0.004587	-0.0053312	-0.0030269	-0.00431503	0.00117598						1618	0.357551	0.353236
1616	0.0507851	0.0566583	0.0546982	0.0471184	0.0531873	0.0533297	1616	0.0540472	0.0512118	0.0035457	0.00299023	-0.0036667	-0.003471	-0.0013685	-0.0028354	0.00127414						1616	0.354047	0.351212
1614	0.049338	0.0523616	0.0525164	0.0476854	0.0517598	0.0517742	1614	0.0514053	0.0504065	0.00235652	0.00179204	-0.0016526	-0.0006018	-0.0007422	-0.000998867	0.000570485						1614	0.351405	0.350406
1612	0.0481933	0.0533383	0.0536269	0.0475131	0.0533312	0.0527972	1612	0.0517195	0.0512138	0.00321603	0.00305719	-0.0006802	-7.1e-06	-0.0008297	-0.000505667	0.000438194						1612	0.351719	0.351214
1610	0.0474066	0.0534971	0.0534811	0.0469429	0.0532863	0.0534849	1610	0.0514616	0.051238	0.00372102	0.00351174	-0.0004637	-0.0002108	3.8e-06	-0.000223567	0.000234011						1610	0.351462	0.351238
1608	0.0474655	0.0530126	0.0528545	0.047188	0.0528582	0.0544313	1608	0.0511109	0.0514925	0.00380988	0.00315797	-0.0002775	-0.0001544	0.0015768	0.000381633	0.00103687						1608	0.351111	0.351492
1606	0.0470921	0.0518726	0.052265	0.0477194	0.0528055	0.0545156	1606	0.0504099	0.0516802	0.00353509	0.00287999	0.0006273	0.0009329	0.0022506	0.00127027	0.000862634						1606	0.35041	0.35168
1604	0.0464313	0.0516664	0.0523344	0.0478793	0.0532807	0.0545495	1604	0.050144	0.0519032	0.00354205	0.00323262	0.001448	0.0016143	0.0022151	0.00175913	0.000403538						1604	0.350144	0.351903
1602	0.0458066	0.0506767	0.0511587	0.0475011	0.0526281	0.0538954	1602	0.049214	0.0513415	0.00338574	0.00296072	0.0016945	0.0019514	0.0027367	0.00212753	0.000542966						1602	0.349214	0.351342
1600	0.045067	0.0491804	0.0496014	0.0468642	0.0517679	0.0526774	1600	0.0479496	0.0504365	0.00312695	0.00250526	0.0017972	0.0025875	0.003076	0.0024869	0.000645308						1600	0.34795	0.350436
1598	0.0438703	0.0486366	0.0488857	0.0460616	0.0511696	0.0521458	1598	0.0471309	0.0497923	0.00326757	0.00282648	0.0021913	0.002533	0.0032601	0.00266147	0.000545858						1598	0.347131	0.349792
1596	0.0427376	0.0482017	0.0482897	0.0455663	0.0504313	0.0519313	1596	0.0464097	0.0493096	0.00332745	0.00318041	0.0028287	0.0022296	0.0036416	0.00289997	0.000708693						1596	0.34641	0.34931
1594	0.0419672	0.0470269	0.0469808	0.0448831	0.0491953	0.0507228	1594	0.045325	0.0482671	0.00302849	0.002908	0.0029159	0.0021684	0.003742	0.0029421	0.000787127						1594	0.345325	0.348267
1592	0.0413371	0.0463881	0.0459357	0.0441188	0.0485023	0.0497489	1592	0.0445536	0.0474567	0.00295711	0.00279477	0.0027817	0.0021142	0.0038132	0.00290303	0.000855974						1592	0.344554	0.347457
1590	0.0410067	0.0458364	0.0452828	0.0437513	0.0483353	0.0493681	1590	0.044042	0.0471516	0.00298965	0.00264315	0.0027446	0.0024989	0.0040853	0.0031096	0.000853865						1590	0.344042	0.347152
1588	0.0410332	0.0453277	0.0448487	0.0436744	0.0481944	0.0491288	1588	0.0437365	0.0469992	0.00291702	0.00235337	0.0026412	0.0028667	0.0042801	0.00326267	0.000888308						1588	0.343737	0.346999
1586	0.0406446	0.0450622	0.0446552	0.043311	0.0481611	0.0486783	1586	0.043454	0.0467168	0.00296082	0.00244151	0.0026664	0.0030989	0.0040231	0.0032628	0.000693041						1586	0.343454	0.346717
1584	0.0406927	0.0451721	0.0447019	0.0435962	0.0485675	0.0485766	1584	0.0435222	0.0469134	0.00287281	0.0024617	0.0029035	0.0033954	0.0038747	0.0033912	0.000485614						1584	0.343522	0.346913
1582	0.0403074	0.0448045	0.0443633	0.0437193	0.048489	0.0486604	1582	0.0431584	0.0469562	0.00280458	0.00247887	0.0034119	0.0036845	0.0042971	0.00379783	0.000453352						1582	0.343158	0.346956
1580	0.0400768	0.0454094	0.0449323	0.0437084	0.049102	0.0492596	1580	0.0434728	0.0473567	0.00316047	0.00295071	0.0036316	0.0036926	0.0043273	0.00388383	0.000385263						1580	0.343473	0.347357
1578	0.03934	0.0473831	0.0457921	0.042486	0.0508319	0.0498104	1578	0.0441717	0.0477094	0.00455237	0.00425935	0.003146	0.0034488	0.0040183	0.0035377	0.000442893						1578	0.344172	0.347709
1576	0.0410377	0.047898	0.0459379	0.0437554	0.0507788	0.0505421	1576	0.0449579	0.0483588	0.00398839	0.00353359	0.0027177	0.0028808	0.0046042	0.0034009	0.00104527						1576	0.344958	0.348359
1574	0.0434321	0.0458723	0.0453311	0.0463432	0.0492669	0.0496039	1574	0.0448785	0.0484047	0.00179322	0.00128151	0.0029111	0.0033946	0.0042728	0.00352617	0.000690318						1574	0.344878	0.348405
1572	0.044125	0.049376	0.0481662	0.0475474	0.0532341	0.0522493	1572	0.0472224	0.0510103	0.00303909	0.00274979	0.0034224	0.0038581	0.0040831	0.00378787	0.000335903						1572	0.347222	0.35101
1570	0.0445987	0.0529493	0.0507725	0.0487863	0.0563336	0.0555075	1570	0.0494402	0.0535425	0.00413962	0.0043318	0.0041876	0.0033843	0.004735	0.0041023	0.000679378						1570	0.34944	0.353542
1568	0.0493427	0.0548718	0.0534336	0.0541552	0.0584241	0.0584847	1568	0.0525494	0.0570213	0.00248233	0.00286865	0.0048125	0.0035523	0.0050511	0.00447197	0.00080534						1568	0.352549	0.357021
1566	0.0520453	0.0573826	0.0560683	0.0568008	0.0618876	0.0611842	1566	0.0551654	0.0599575	0.00275634	0.00278085	0.0047555	0.004505	0.0051159	0.00479213	0.000307093						1566	0.355165	0.359958
1564	0.0567344	0.0625364	0.0604075	0.0613318	0.0674104	0.0665016	1564	0.0598928	0.0650813	0.00327877	0.00293505	0.0045974	0.004874	0.0060941	0.0051885	0.000796373						1564	0.359893	0.365081
1562	0.0599337	0.0678405	0.0645103	0.0642176	0.073218	0.0708011	1562	0.0640948	0.0694122	0.00465817	0.00396974	0.0042839	0.0053775	0.0062908	0.0053174	0.0010048						1562	0.364095	0.369412
1560	0.064775	0.0768382	0.0724536	0.0677618	0.0821103	0.0787281	1560	0.0713556	0.0762001	0.00750087	0.0061061	0.0029868	0.0052721	0.0062745	0.00484447	0.00168505						1560	0.371356	0.3762
1558	0.0773972	0.084683	0.0829496	0.0814124	0.0899966	0.0908342	1558	0.0816766	0.0874144	0.00521473	0.00380606	0.0040152	0.0053136	0.0078846	0.0057378	0.00196927						1558	0.381677	0.387414
1556	0.0839865	0.0882639	0.0877885	0.092292	0.0949834	0.0961197	1556	0.0866796	0.094465	0.00196579	0.0023444	0.0083055	0.0067195	0.0083312	0.0077854	0.000923186						1556	0.38668	0.394465
1554	0.0906334	0.0966259	0.0951548	0.100004	0.104645	0.104047	1554	0.094138	0.102899	0.00252462	0.00312296	0.0093706	0.0080191	0.0088922	0.00876063	0.000685289						1554	0.394138	0.402899
1552	0.0991889	0.104163	0.102505	0.109473	0.113818	0.113035	1552	0.101952	0.112109	0.00231589	0.00253269	0.0102841	0.009655	0.01053	0.0101564	0.000451268						1552	0.401952	0.412109
1550	0.107602	0.112995	0.11103	0.117139	0.123312	0.122659	1550	0.110542	0.121037	0.00339123	0.00272937	0.009537	0.010317	0.011629	0.0104943	0.00105721						1550	0.410542	0.421037
1548	0.118382	0.122259	0.12075	0.127709	0.13353	0.133341	1548	0.120464	0.131527	0.00330755	0.0019543	0.009327	0.011271	0.012591	0.011063	0.00164191						1548	0.420464	0.431527
1546	0.122927	0.129866	0.127719	0.132184	0.140874	0.140725	1546	0.126837	0.137928	0.00497472	0.00355252	0.009257	0.011008	0.013006	0.0110903	0.00187586						1546	0.426837	0.437928
1544	0.130722	0.139613	0.137861	0.142086	0.149717	0.151739	1544	0.136065	0.147847	0.00509086	0.00470965	0.011364	0.010104	0.013878	0.011782	0.00192141						1544	0.436065	0.447847
1542	0.13623	0.147823	0.14328	0.146639	0.156697	0.15952	1542	0.142444	0.154285	0.00677068	0.0058415	0.010409	0.008874	0.01624	0.011841	0.00388619						1542	0.442444	0.454285
1540	0.150946	0.159336	0.154731	0.164364	0.173744	0.173347	1540	0.155004	0.170485	0.00530466	0.00420167	0.013418	0.014408	0.018616	0.0154807	0.00276003						1540	0.455004	0.470485
1538	0.165129	0.167626	0.16652	0.182552	0.185534	0.185012	1538	0.166425	0.184366	0.0015925	0.00125121	0.017423	0.017908	0.018492	0.017941	0.000535263						1538	0.466425	0.484366
1536	0.167942	0.17211	0.170481	0.184303	0.189	0.188486	1536	0.170178	0.187263	0.00257629	0.00210049	0.016361	0.01689	0.018005	0.0170853	0.000839226						1536	0.470178	0.487263
1534	0.172621	0.179423	0.176485	0.188221	0.196136	0.193902	1534	0.176176	0.192753	0.00408068	0.00341149	0.0156	0.016713	0.017417	0.0165767	0.00091614						1534	0.476176	0.492753
1532	0.180455	0.184449	0.182172	0.198084	0.201904	0.200689	1532	0.182359	0.200226	0.00195169	0.00200353	0.017629	0.017455	0.018517	0.017867	0.0005696						1532	0.482359	0.500226
1530	0.181522	0.186077	0.183834	0.200986	0.204634	0.203427	1530	0.183811	0.203016	0.00185846	0.00227759	0.019464	0.018557	0.019593	0.0192047	0.000564592						1530	0.483811	0.503016
1528	0.180508	0.188105	0.185136	0.200077	0.2067	0.204836	1528	0.184583	0.203871	0.00341533	0.00382857	0.019569	0.018595	0.0197	0.019288	0.000603719						1528	0.484583	0.503871
1526	0.180151	0.187791	0.185652	0.199471	0.206226	0.205442	1526	0.184531	0.203713	0.00369453	0.00394136	0.01932	0.018435	0.01979	0.0191817	0.00068801						1526	0.484531	0.503713
1524	0.179417	0.186191	0.185123	0.198019	0.2049	0.20458	1524	0.183577	0.2025	0.00388367	0.00364203	0.018602	0.018709	0.019457	0.0189227	0.000465829						1524	0.483577	0.5025
1522	0.17611	0.183627	0.181309	0.19234	0.201332	0.201039	1522	0.180349	0.198237	0.00510905	0.00384942	0.01623	0.017705	0.01973	0.0178883	0.00175719						1522	0.480349	0.498237
1520	0.171038	0.175335	0.173889	0.187017	0.192241	0.193247	1520	0.173421	0.190835	0.00334453	0.00218645	0.015979	0.016906	0.019358	0.0174143	0.00174591						1520	0.473421	0.490835
1518	0.164808	0.170973	0.169388	0.181405	0.187052	0.186699	1518	0.16839	0.185052	0.00316332	0.00320145	0.016597	0.016079	0.017311	0.0166623	0.000618593						1518	0.46839	0.485052
1516	0.155361	0.160957	0.159298	0.171583	0.176033	0.175195	1516	0.158539	0.17427	0.00236472	0.00287424	0.016222	0.015076	0.015897	0.0157317	0.000590619						1516	0.458539	0.47427
1514	0.146522	0.150886	0.149385	0.162484	0.165866	0.164951	1514	0.148931	0.164434	0.00174934	0.00221714	0.015962	0.01498	0.015566	0.0155027	0.000494054						1514	0.448931	0.464434
1512	0.138003	0.143792	0.14156	0.152704	0.158367	0.156853	1512	0.141118	0.155975	0.00293189	0.00291966	0.014701	0.014575	0.015293	0.0148563	0.000383376						1512	0.441118	0.455975
1510	0.12961	0.138171	0.135394	0.142135	0.151803	0.149837	1510	0.134392	0.147925	0.00510973	0.00436763	0.012525	0.013632	0.014443	0.0135333	0.000962799						1510	0.434392	0.447925
1508	0.119491	0.130612	0.128261	0.131298	0.141886	0.142056	1508	0.126121	0.138413	0.00616265	0.00586113	0.011807	0.011274	0.013795	0.012292	0.00132864						1508	0.426121	0.438413
1506	0.102736	0.107439	0.105897	0.11463	0.115978	0.119583	1506	0.105357	0.11673	0.00256077	0.0023975	0.011894	0.008539	0.013686	0.011373	0.00261275						1506	0.405357	0.41673
1504	0.0948762	0.0966642	0.0945511	0.105466	0.106866	0.107393	1504	0.0953638	0.106575	0.000995913	0.00113782	0.0105898	0.0102018	0.0128419	0.0112112	0.00142552						1504	0.395364	0.406575
1502	0.0890171	0.093434	0.0910461	0.0993706	0.104059	0.103717	1502	0.0911657	0.102382	0.00261372	0.00221088	0.0103535	0.010625	0.0126709	0.0112165	0.00126687						1502	0.391166	0.402382
1500	0.0827116	0.0887757	0.0859621	0.0927002	0.0994789	0.0984842	1500	0.0858165	0.0968878	0.00366048	0.00303467	0.0099886	0.0107032	0.0125221	0.0110713	0.00130625						1500	0.385816	0.396888
1498	0.0764475	0.0837819	0.0807779	0.0874305	0.0951845	0.0938411	1498	0.0803358	0.092152	0.00414377	0.00368714	0.010983	0.0114026	0.0130632	0.0118163	0.00110007						1498	0.380336	0.392152
1496	0.0710715	0.0762757	0.0738322	0.0854733	0.0907199	0.0896452	1496	0.0737265	0.0886128	0.00277148	0.00260371	0.0144018	0.0144442	0.015813	0.0148863	0.000802797						1496	0.373726	0.388613
1494	0.0676794	0.0710798	0.0686891	0.0854738	0.08902	0.0884632	1494	0.0691494	0.0876523	0.0019071	0.00174631	0.0177944	0.0179402	0.0197741	0.0185029	0.0011033						1494	0.369149	0.387652
1492	0.0655505	0.0721795	0.0685608	0.0851317	0.092174	0.0909031	1492	0.0687636	0.0894029	0.00375318	0.00331915	0.0195812	0.0199945	0.0223423	0.0206393	0.00148922						1492	0.368764	0.389403
1490	0.0634533	0.0709484	0.0674828	0.0866032	0.0946374	0.0947651	1490	0.0672948	0.0920019	0.00467585	0.00375108	0.0231499	0.023689	0.0272823	0.0247071	0.00224645						1490	0.367295	0.392002
1488	0.0636193	0.0678276	0.0659257	0.0912352	0.0958778	0.0975109	1488	0.0657909	0.0948746	0.0032559	0.00210739	0.0276159	0.0280502	0.0315852	0.0290838	0.00217716						1488	0.365791	0.394875
1486	0.0662191	0.0690735	0.0675786	0.0960618	0.0992557	0.100212	1486	0.0676237	0.0985098	0.00217331	0.00142774	0.0298427	0.0301822	0.0326334	0.0308861	0.0015227						1486	0.367624	0.39851
1484	0.0689224	0.0723782	0.0709076	0.0991271	0.103023	0.103486	1484	0.0707361	0.101879	0.00239417	0.00173427	0.0302047	0.0306448	0.0325784	0.0311426	0.00126273						1484	0.370736	0.401879
1482	0.0726566	0.0771798	0.0757273	0.101887	0.10681	0.107591	1482	0.0751879	0.105429	0.0030925	0.00230934	0.0292304	0.0296302	0.0318637	0.0302414	0.00141907						1482	0.375188	0.405429
1480	0.0787372	0.083366	0.0819918	0.107048	0.111412	0.11258	1480	0.081365	0.110347	0.00291581	0.00237721	0.0283108	0.028046	0.0305882	0.0289817	0.00139758						1480	0.381365	0.410347
1478	0.0841242	0.0899656	0.0883776	0.11163	0.116708	0.117244	1478	0.0874891	0.115194	0.00309813	0.00302035	0.0275058	0.0267424	0.0288664	0.0277049	0.0010759						1478	0.387489	0.415194
1476	0.0900169	0.0970656	0.0952178	0.115751	0.122178	0.122391	1476	0.0941001	0.120107	0.00377362	0.00365486	0.0257341	0.0251124	0.0271732	0.0260066	0.00105707						1476	0.3941	0.420107
1474	0.0946512	0.10338	0.100216	0.118184	0.126426	0.126498	1474	0.0994157	0.123703	0.00477944	0.00441908	0.0235328	0.023046	0.026282	0.0242869	0.00174484						1474	0.399416	0.423703
1472	0.10173	0.107064	0.105041	0.124016	0.128671	0.129953	1472	0.104612	0.127547	0.00312411	0.00269279	0.022286	0.021607	0.024912	0.022935	0.00174547						1472	0.404612	0.427547
1470	0.106206	0.10817	0.107997	0.127167	0.129744	0.131347	1470	0.107458	0.129419	0.00210883	0.00108742	0.020961	0.021574	0.02335	0.0219617	0.00124078						1470	0.407458	0.429419
1468	0.107897	0.111181	0.110382	0.127774	0.131745	0.132741	1468	0.10982	0.130753	0.0026278	0.00171261	0.019877	0.020564	0.022359	0.0209333	0.00128156						1468	0.40982	0.430753
1466	0.110173	0.116241	0.113799	0.129595	0.134555	0.135332	1466	0.113404	0.133161	0.0031123	0.00305319	0.019422	0.018314	0.021533	0.0197563	0.00163534						1466	0.413404	0.433161
1464	0.116113	0.122176	0.11947	0.134531	0.138701	0.13909	1464	0.119253	0.137441	0.00252734	0.00303732	0.018418	0.016525	0.01962	0.0181877	0.0015603						1464	0.419253	0.437441
1462	0.121682	0.126335	0.124947	0.137968	0.142127	0.141785	1462	0.124321	0.140627	0.00230881	0.00238876	0.016286	0.015792	0.016838	0.0163053	0.000523268						1462	0.424321	0.440627
1460	0.125154	0.131788	0.130464	0.138746	0.145995	0.144884	1460	0.129135	0.143208	0.00390421	0.00351091	0.013592	0.014207	0.01442	0.014073	0.000429957						1460	0.429135	0.443208
1458	0.131445	0.140379	0.138583	0.140661	0.150674	0.149658	1458	0.136802	0.146998	0.00551118	0.00472569	0.009216	0.010295	0.011075	0.0101953	0.000933499						1458	0.436802	0.446998
1456	0.144796	0.148444	0.147661	0.148773	0.152874	0.15414	1456	0.146967	0.151929	0.00280552	0.00192047	0.003977	0.00443	0.006479	0.004962	0.00133314						1456	0.446967	0.451929
1454	0.147922	0.150164	0.149715	0.15145	0.153168	0.154653	1454	0.149267	0.15309	0.00160291	0.00118624	0.003528	0.003004	0.004938	0.00382333	0.00100025						1454	0.449267	0.45309
1452	0.146752	0.151025	0.150288	0.151098	0.154204	0.155461	1452	0.149355	0.153588	0.00224585	0.00228418	0.004346	0.003179	0.005173	0.00423267	0.00100182						1452	0.449355	0.453588
1450	0.142986	0.14833	0.147188	0.149246	0.15409	0.154922	1450	0.146168	0.152753	0.00306522	0.00281423	0.00626	0.00576	0.007734	0.00658467	0.00102627						1450	0.446168	0.452753
1448	0.136743	0.142297	0.140885	0.145737	0.151066	0.151409	1448	0.139975	0.149404	0.00318034	0.00288666	0.008994	0.008769	0.010524	0.009429	0.000954948						1448	0.439975	0.449404
1446	0.130554	0.134615	0.134162	0.142274	0.145551	0.146259	1446	0.13311	0.144695	0.00212604	0.00222541	0.01172	0.010936	0.012097	0.0115843	0.00059227						1446	0.43311	0.444695
1444	0.127819	0.131742	0.13168	0.13943	0.142755	0.143568	1444	0.130414	0.141918	0.0021924	0.00224726	0.011611	0.011013	0.011888	0.011504	0.000447206						1444	0.430414	0.441918
1442	0.125859	0.130567	0.130147	0.135917	0.140004	0.140543	1442	0.128858	0.138821	0.00252962	0.0026054	0.010058	0.009437	0.010396	0.00996367	0.00048641						1442	0.428858	0.438821
1440	0.124465	0.129723	0.128747	0.132469	0.136771	0.137271	1440	0.127645	0.135504	0.00263996	0.00279686	0.008004	0.007048	0.008524	0.00785867	0.000748656						1440	0.427645	0.435504
1438	0.122466	0.12973	0.127793	0.128388	0.13439	0.134851	1438	0.126663	0.132543	0.00360571	0.00376153	0.005922	0.00466	0.007058	0.00588	0.00119955						1438	0.426663	0.432543
1436	0.117794	0.122552	0.121816	0.122562	0.127265	0.127843	1436	0.120721	0.12589	0.00289659	0.00256114	0.004768	0.004713	0.006027	0.00516933	0.00074327						1436	0.420721	0.42589
1434	0.111091	0.113775	0.113867	0.116619	0.119767	0.120418	1434	0.112911	0.118935	0.00203167	0.00157684	0.005528	0.005992	0.006551	0.00602367	0.000512235						1434	0.412911	0.418935
1432	0.103558	0.108711	0.107894	0.110167	0.114777	0.115498	1432	0.106721	0.113481	0.00289227	0.00276953	0.006609	0.006066	0.007604	0.00675967	0.000779991						1432	0.406721	0.413481
1430	0.0957536	0.101381	0.100254	0.102449	0.107301	0.108096	1430	0.0991295	0.105949	0.00305676	0.00297745	0.0066954	0.00592	0.007842	0.00681913	0.000966956						1430	0.39913	0.405949
1428	0.0900956	0.0945099	0.0939161	0.0967172	0.100544	0.101196	1428	0.0928405	0.0994857	0.00241968	0.00239565	0.0066216	0.0060341	0.0072799	0.0066452	0.000623235						1428	0.392841	0.399486
1426	0.0872205	0.091583	0.0916002	0.093401	0.0976318	0.0980557	1426	0.0901346	0.0963628	0.00257376	0.00252367	0.0061805	0.0060488	0.0064555	0.00622827	0.000207515						1426	0.390135	0.396363
1424	0.0856091	0.0900853	0.0901727	0.0908616	0.0955153	0.0960865	1424	0.0886224	0.0941545	0.00286597	0.00260993	0.0052525	0.00543	0.0059138	0.0055321	0.000342269						1424	0.388622	0.394154
1422	0.0852909	0.0890842	0.0893459	0.0896514	0.0936133	0.0949053	1422	0.087907	0.0927233	0.00273768	0.00226938	0.0043605	0.0045291	0.0055594	0.00481633	0.000649013						1422	0.387907	0.392723
1420	0.0855234	0.0911576	0.0909357	0.0883522	0.0941596	0.0955943	1420	0.0892056	0.092702	0.00383476	0.00319078	0.0028288	0.003002	0.0046586	0.00349647	0.00101016						1420	0.389206	0.392702
1418	0.0875867	0.0919406	0.0920465	0.0894903	0.0937997	0.0959407	1418	0.0905246	0.0930769	0.00328538	0.00254485	0.0019036	0.0018591	0.0038942	0.0025523	0.00116233						1418	0.390525	0.393077
1416	0.0892534	0.0924324	0.0926807	0.0911588	0.0937406	0.0960219	1416	0.0914555	0.0936404	0.0024331	0.00191111	0.0019054	0.0013082	0.0033412	0.00218493	0.00104493						1416	0.391456	0.39364
1414	0.0908352	0.0945982	0.0948831	0.0923983	0.0954177	0.0971328	1414	0.0934388	0.0949829	0.00239701	0.00225931	0.0015631	0.0008195	0.0022497	0.0015441	0.000715289						1414	0.393439	0.394983
1412	0.0932858	0.0978542	0.098024	0.0937906	0.097633	0.099094	1412	0.096388	0.0968392	0.00273936	0.00268793	0.0005048	-0.0002212	0.00107	0.0004512	0.000647267						1412	0.396388	0.396839
1410	0.0968482	0.101542	0.101239	0.0960882	0.0997963	0.101421	1410	0.0998764	0.0991018	0.00273339	0.00262687	-0.00076	-0.0017457	0.000182	-0.000774567	0.000963933						1410	0.399876	0.399102
1408	0.0996224	0.104507	0.104122	0.0976476	0.101687	0.103369	1408	0.10275	0.100901	0.00294053	0.00271582	-0.0019748	-0.00282	-0.000753	-0.00184927	0.0010392						1408	0.40275	0.400901
1406	0.100771	0.10637	0.105863	0.098381	0.103271	0.104791	1406	0.104335	0.102148	0.00334939	0.00309662	-0.00239	-0.003099	-0.001072	-0.002187	0.00102863						1406	0.404335	0.402148
1404	0.100878	0.10591	0.105654	0.0995925	0.103244	0.105045	1404	0.104147	0.102627	0.00277809	0.00283422	-0.0012855	-0.002666	-0.000609	-0.00152017	0.00104839						1404	0.404147	0.402627
1402	0.0994516	0.104428	0.104346	0.0997407	0.103084	0.104827	1402	0.102742	0.102551	0.00258477	0.00284975	0.0002891	-0.001344	0.000481	-0.0001913	0.00100287						1402	0.402742	0.402551
1400	0.0961719	0.102539	0.102202	0.0981933	0.10346	0.104359	1400	0.100304	0.102004	0.00333072	0.00358273	0.0020214	0.000921	0.002157	0.0016998	0.00067786						1400	0.400304	0.402004
1398	0.0918237	0.0981224	0.0974772	0.0973866	0.102008	0.103388	1398	0.0958078	0.100928	0.00314321	0.00346535	0.0055629	0.0038856	0.0059108	0.00511977	0.00108288						1398	0.395808	0.400928
1396	0.0899413	0.0965412	0.0955191	0.0985897	0.103001	0.105806	1396	0.0940005	0.102466	0.00363782	0.00355235	0.0086484	0.0064598	0.0102869	0.00846503	0.00192013						1396	0.394001	0.402466
1394	0.0917574	0.0971655	0.0966879	0.103636	0.107457	0.110213	1394	0.0952036	0.107102	0.00330284	0.00299404	0.0118786	0.0102915	0.0135251	0.0118984	0.00161689						1394	0.395204	0.407102
1392	0.0942653	0.099021	0.0986507	0.108762	0.11177	0.113949	1392	0.0973123	0.111494	0.00260452	0.0026453	0.0144967	0.012749	0.0152983	0.0141813	0.00130358						1392	0.397312	0.411494
1390	0.0958445	0.101859	0.101058	0.11154	0.115577	0.117684	1390	0.0995872	0.114934	0.00312211	0.00326589	0.0156955	0.013718	0.016626	0.0153465	0.00148508						1390	0.399587	0.414934
1388	0.0966522	0.102931	0.10204	0.112845	0.116978	0.119341	1388	0.100541	0.116388	0.00328794	0.00339719	0.0161928	0.014047	0.017301	0.0158469	0.00165434						1388	0.400541	0.416388
1386	0.0965759	0.101665	0.101329	0.112703	0.11531	0.118192	1386	0.0998566	0.115402	0.00274565	0.00284616	0.0161271	0.013645	0.016863	0.015545	0.00168611						1386	0.399857	0.415402
1384	0.0973026	0.102251	0.102128	0.111733	0.114556	0.117239	1384	0.100561	0.114509	0.0027533	0.00282212	0.0144304	0.012305	0.015111	0.0139488	0.00146368						1384	0.400561	0.414509
1382	0.100099	0.105829	0.105509	0.111221	0.115255	0.117207	1382	0.103812	0.114561	0.00305275	0.00321982	0.011122	0.009426	0.011698	0.0107487	0.00118111						1382	0.403812	0.414561
1380	0.104146	0.110058	0.109557	0.111239	0.115509	0.116728	1380	0.10792	0.114492	0.00288236	0.00327825	0.007093	0.005451	0.007171	0.00657167	0.000971309						1380	0.40792	0.414492
1378	0.10711	0.112689	0.111859	0.110471	0.114603	0.115741	1378	0.110553	0.113605	0.00277313	0.00301018	0.003361	0.001914	0.003882	0.00305233	0.00101966						1378	0.410553	0.413605
1376	0.106543	0.112824	0.111432	0.108297	0.113099	0.114425	1376	0.110266	0.11194	0.00322412	0.00329876	0.001754	0.000275	0.002993	0.001674	0.00136076						1376	0.410266	0.41194
1374	0.103626	0.10929	0.108433	0.106499	0.110582	0.112587	1374	0.107116	0.109889	0.00310254	0.00305294	0.002873	0.001292	0.004154	0.002773	0.00143362						1374	0.407116	0.409889
1372	0.103098	0.107143	0.107417	0.107317	0.110042	0.112601	1372	0.105886	0.109987	0.00264243	0.00241836	0.004219	0.002899	0.005184	0.00410067	0.00114709						1372	0.405886	0.409987
1370	0.105318	0.109638	0.109813	0.109546	0.112869	0.115082	1370	0.108256	0.112499	0.00278649	0.00254618	0.004228	0.003231	0.005269	0.00424267	0.00101908						1370	0.408256	0.412499
1368	0.106744	0.111056	0.111027	0.111807	0.115265	0.116991	1368	0.109609	0.114688	0.00263978	0.00248121	0.005063	0.004209	0.005964	0.00507867	0.000877605						1368	0.409609	0.414688
1366	0.103885	0.108101	0.108008	0.110479	0.114191	0.115385	1366	0.106665	0.113352	0.00255843	0.00240771	0.006594	0.00609	0.007377	0.006687	0.000648521						1366	0.406665	0.413352
1364	0.0971326	0.102987	0.101865	0.105115	0.110358	0.111117	1364	0.100662	0.108863	0.00326826	0.00310721	0.0079824	0.007371	0.009252	0.0082018	0.000959501						1364	0.400662	0.408863
1362	0.0885586	0.0932921	0.0920228	0.0974585	0.101926	0.103131	1362	0.0912912	0.100839	0.00298853	0.0024501	0.0088999	0.0086339	0.0111082	0.00954733	0.00135828						1362	0.391291	0.400838
1360	0.0832881	0.086202	0.0856265	0.0924879	0.0956639	0.0968798	1360	0.0850389	0.0950105	0.00226768	0.00154327	0.0091998	0.0094619	0.0112533	0.00997167	0.00111764						1360	0.385039	0.395011
1358	0.0799766	0.0833562	0.082716	0.0891596	0.0923937	0.0934633	1358	0.0820163	0.0916722	0.00224073	0.00179517	0.009183	0.0090375	0.0107473	0.00965593	0.000947947						1358	0.382016	0.391672
1356	0.0779607	0.081624	0.0810834	0.0865113	0.0896707	0.0910649	1356	0.0802227	0.0890823	0.00233313	0.00197751	0.0085506	0.0080467	0.0099815	0.0088596	0.00100373						1356	0.380223	0.389082
1354	0.0768381	0.0807907	0.0803644	0.0845335	0.0877471	0.0892333	1354	0.0793311	0.0871713	0.00240223	0.00216947	0.0076954	0.0069564	0.0088689	0.00784023	0.000964441						1354	0.379331	0.387171
1352	0.0769836	0.0812503	0.0805963	0.0836984	0.0868855	0.0881788	1352	0.0796101	0.0862542	0.00230594	0.00229797	0.0067148	0.0056352	0.0075825	0.00664417	0.00097557						1352	0.37961	0.386254
1350	0.0788107	0.0829168	0.0820292	0.0841055	0.0869819	0.0879626	1350	0.0812522	0.08635	0.00200469	0.0021605	0.0052948	0.0040651	0.0059334	0.00509777	0.000949607						1350	0.381252	0.38635
1348	0.0816056	0.0852448	0.0845713	0.0847947	0.0874199	0.088267	1348	0.0838072	0.0868272	0.00181044	0.00193618	0.0031891	0.0021751	0.0036957	0.00301997	0.000774281						1348	0.383807	0.386827
1346	0.084799	0.0885307	0.0882018	0.0856702	0.0888045	0.0894958	1346	0.0871772	0.0879902	0.00203867	0.00206611	0.0008712	0.0002738	0.001294	0.000813	0.000512584						1346	0.387177	0.38799
1344	0.0883085	0.0918061	0.091543	0.0869984	0.0904952	0.0911109	1344	0.0905525	0.0895348	0.00221808	0.00194784	-0.0013101	-0.0013109	-0.0004321	-0.0010177	0.000507145						1344	0.390553	0.389535
1342	0.0910574	0.0951517	0.0944539	0.0882668	0.0923721	0.092686	1342	0.0935543	0.0911083	0.00246581	0.00219037	-0.0027906	-0.0027796	-0.0017679	-0.00244603	0.000587306						1342	0.393554	0.391108
1340	0.0926759	0.0977664	0.0968188	0.0892604	0.0941195	0.0942144	1340	0.0957537	0.0925314	0.0028332	0.00270724	-0.0034155	-0.0036469	-0.0026044	-0.00322227	0.000547454						1340	0.395754	0.392531
1338	0.0938726	0.0983438	0.0975054	0.0909604	0.0945792	0.0953977	1338	0.0965739	0.0936458	0.00236133	0.00237668	-0.0029122	-0.0037646	-0.0021077	-0.00292817	0.000828565						1338	0.396574	0.393646
1336	0.0951688	0.0987009	0.0982318	0.0925266	0.0951724	0.096414	1336	0.0973672	0.0947043	0.00198552	0.00191824	-0.0026422	-0.0035285	-0.0018178	-0.00266283	0.000855537						1336	0.397367	0.394704
1334	0.0979553	0.101159	0.101032	0.093933	0.0969656	0.0977615	1334	0.100049	0.09622	0.00202021	0.00181411	-0.0040223	-0.0041934	-0.0032705	-0.00382873	0.000490955						1334	0.400049	0.39622
1332	0.102766	0.106522	0.106035	0.0956418	0.0990662	0.0993309	1332	0.105108	0.098013	0.00205775	0.00204251	-0.0071242	-0.0074558	-0.0067041	-0.0070947	0.000376717						1332	0.405108	0.398013
1330	0.111189	0.115846	0.114932	0.0988109	0.102062	0.101998	1330	0.113989	0.100957	0.00185882	0.00246756	-0.0123781	-0.013784	-0.012934	-0.013032	0.000708058						1330	0.413989	0.400957
1328	0.124135	0.129001	0.128313	0.103761	0.106922	0.10667	1328	0.12715	0.105784	0.00175678	0.00263334	-0.020374	-0.022079	-0.021643	-0.0213653	0.000885765						1328	0.42715	0.405784
1326	0.139896	0.144465	0.144105	0.109341	0.112621	0.112173	1326	0.142822	0.111378	0.00177854	0.00254038	-0.030555	-0.031844	-0.031932	-0.0314437	0.000770865						1326	0.442822	0.411378
1324	0.15551	0.159451	0.15975	0.114556	0.117789	0.117458	1324	0.158237	0.116601	0.00177874	0.00236638	-0.040954	-0.041662	-0.042292	-0.041636	0.000669379						1324	0.458237	0.416601
1322	0.16771	0.170982	0.172142	0.118638	0.121874	0.121682	1322	0.170278	0.120731	0.00181542	0.00229834	-0.049072	-0.049108	-0.05046	-0.0495467	0.000791175						1322	0.470278	0.420731
1320	0.173135	0.17628	0.177675	0.120524	0.123749	0.123563	1320	0.175697	0.122612	0.00181065	0.00232553	-0.052611	-0.052531	-0.054112	-0.0530847	0.000890595						1320	0.475697	0.422612
1318	0.170036	0.173311	0.174539	0.119382	0.122088	0.122465	1318	0.172629	0.121312	0.00168174	0.00232775	-0.050654	-0.051223	-0.052074	-0.051317	0.000714652						1318	0.472629	0.421312
1316	0.161595	0.165101	0.165983	0.116385	0.119105	0.119601	1316	0.164226	0.118364	0.00173143	0.00232108	-0.04521	-0.045996	-0.046382	-0.0458627	0.000597268						1316	0.464226	0.418364
1314	0.151475	0.155303	0.155887	0.113127	0.11637	0.116554	1314	0.154222	0.11535	0.00192766	0.00239654	-0.038348	-0.038933	-0.039333	-0.0388713	0.000495387						1314	0.454222	0.41535
1312	0.14231	0.145948	0.146171	0.110451	0.11344	0.113667	1312	0.14481	0.112519	0.00179482	0.00216764	-0.031859	-0.032508	-0.032504	-0.0322903	0.000373551						1312	0.44481	0.412519
1310	0.137633	0.141045	0.140861	0.109755	0.112554	0.112686	1310	0.139846	0.111665	0.00165542	0.00191901	-0.027878	-0.028491	-0.028175	-0.0281813	0.000306549						1310	0.439846	0.411665
1308	0.138209	0.141772	0.141407	0.111284	0.114557	0.114294	1308	0.140463	0.113378	0.00181851	0.00196025	-0.026925	-0.027215	-0.027113	-0.0270843	0.00014711						1308	0.440463	0.413378
1306	0.144443	0.147742	0.147785	0.114842	0.118057	0.117803	1306	0.146657	0.116901	0.00178738	0.00191721	-0.029601	-0.029685	-0.029982	-0.029756	0.000200177						1306	0.446657	0.416901
1304	0.156389	0.159531	0.160251	0.120012	0.12302	0.122685	1304	0.158724	0.121906	0.0016485	0.00205368	-0.036377	-0.036511	-0.037566	-0.036818	0.000651243						1304	0.458724	0.421906
1302	0.173578	0.176907	0.177781	0.126785	0.129808	0.129008	1302	0.176089	0.128534	0.00156633	0.00221778	-0.046793	-0.047099	-0.048773	-0.047555	0.00106586						1302	0.476089	0.428534
1300	0.192171	0.195914	0.196511	0.133735	0.136949	0.136213	1300	0.194865	0.135632	0.00168384	0.00235238	-0.058436	-0.058965	-0.060298	-0.059233	0.000959494						1300	0.494865	0.435632
1298	0.206751	0.210343	0.211116	0.13906	0.1422	0.142027	1298	0.209403	0.141096	0.00176506	0.00232928	-0.067691	-0.068143	-0.069089	-0.0683077	0.000713398						1298	0.509403	0.441096
1296	0.210158	0.213362	0.215093	0.140902	0.143521	0.14366	1296	0.212871	0.142694	0.00155376	0.00250387	-0.069256	-0.069841	-0.071433	-0.0701767	0.00112665						1296	0.512871	0.442694
1294	0.199943	0.203298	0.205157	0.138873	0.141124	0.141579	1294	0.202799	0.140525	0.00144893	0.00264253	-0.06107	-0.062174	-0.063578	-0.062274	0.00125699						1294	0.502799	0.440525
1292	0.181243	0.184754	0.186228	0.134447	0.136958	0.137722	1292	0.184075	0.136376	0.0017134	0.00256093	-0.046796	-0.047796	-0.048506	-0.0476993	0.000859089						1292	0.484075	0.436376
1290	0.161504	0.164803	0.166522	0.130463	0.13322	0.134338	1290	0.164276	0.132674	0.00199443	0.00255012	-0.031041	-0.031583	-0.032184	-0.0316027	0.000571754						1290	0.464276	0.432674
1288	0.145993	0.149309	0.150733	0.128708	0.131782	0.133078	1288	0.148678	0.131189	0.00224447	0.00243212	-0.017285	-0.017527	-0.017655	-0.017489	0.000187904						1288	0.448678	0.431189
1286	0.13608	0.139528	0.140538	0.129534	0.132659	0.133865	1286	0.138715	0.132019	0.00223523	0.00233747	-0.006546	-0.006869	-0.006673	-0.006696	0.000162724						1286	0.438715	0.432019
1284	0.130758	0.13443	0.135104	0.132407	0.135464	0.136608	1284	0.133431	0.134826	0.00217188	0.002339	0.001649	0.001034	0.001504	0.00139567	0.000321494						1284	0.433431	0.434826
1282	0.128963	0.133058	0.133498	0.137449	0.140371	0.141384	1282	0.13184	0.139735	0.00204322	0.00250096	0.008486	0.007313	0.007886	0.007895	0.000586552						1282	0.43184	0.439735
1280	0.129202	0.133302	0.133944	0.14323	0.146311	0.147458	1280	0.132149	0.145666	0.00218648	0.00257257	0.014028	0.013009	0.013514	0.013517	0.000509507						1280	0.432149	0.445666
1278	0.131279	0.134901	0.135754	0.149482	0.152794	0.154449	1278	0.133978	0.152242	0.00252915	0.002376	0.018203	0.017893	0.018695	0.0182637	0.000404427						1278	0.433978	0.452242
1276	0.134863	0.138494	0.138694	0.15665	0.15989	0.162012	1276	0.13735	0.159517	0.00270036	0.00215641	0.021787	0.021396	0.023318	0.022167	0.00101579						1276	0.43735	0.459517
1274	0.138969	0.142691	0.142529	0.163894	0.167379	0.169521	1274	0.141396	0.166931	0.00284009	0.00210369	0.024925	0.024688	0.026992	0.025535	0.00126735						1274	0.441396	0.466931
1272	0.143799	0.147644	0.147327	0.171543	0.17528	0.177177	1272	0.146257	0.174667	0.00286664	0.0021343	0.027744	0.027636	0.02985	0.02841	0.00124825						1272	0.446257	0.474667
1270	0.149101	0.153359	0.152664	0.179543	0.182834	0.184742	1270	0.151708	0.182373	0.00262998	0.00228431	0.030442	0.029475	0.032078	0.030665	0.00131575						1270	0.451708	0.482373
1268	0.154905	0.159225	0.158549	0.186578	0.18961	0.191701	1268	0.15756	0.189296	0.00257586	0.00232372	0.031673	0.030385	0.033152	0.0317367	0.0013846						1268	0.45756	0.489296
1266	0.161071	0.165545	0.164875	0.192751	0.196287	0.198194	1266	0.16383	0.195744	0.00276183	0.00241302	0.03168	0.030742	0.033319	0.0319137	0.00130429						1266	0.46383	0.495744
1264	0.167419	0.17241	0.171732	0.199008	0.202975	0.204703	1264	0.17052	0.202229	0.00291993	0.00270714	0.031589	0.030565	0.032971	0.0317083	0.00120743						1264	0.47052	0.502229
1262	0.174399	0.179259	0.178424	0.205274	0.209018	0.211047	1262	0.177361	0.208446	0.00292865	0.00259864	0.030875	0.029759	0.032623	0.0310857	0.00144358						1262	0.477361	0.508446
1260	0.182092	0.186184	0.185345	0.212142	0.216054	0.217595	1260	0.18454	0.215264	0.0028111	0.00216142	0.03005	0.02987	0.03225	0.0307233	0.00132519						1260	0.48454	0.515264
1258	0.189544	0.193184	0.192243	0.219671	0.223446	0.224382	1258	0.191657	0.2225	0.002494	0.00188943	0.030127	0.030262	0.032139	0.0308427	0.00112468						1258	0.491657	0.5225
1256	0.197113	0.200576	0.199559	0.227565	0.230894	0.231813	1256	0.199083	0.230091	0.00223504	0.00177996	0.030452	0.030318	0.032254	0.031008	0.00108115						1256	0.499083	0.530091
1254	0.204325	0.207759	0.207419	0.235111	0.238743	0.23967	1254	0.206501	0.237841	0.00240954	0.00189212	0.030786	0.030984	0.032251	0.0313403	0.00079485						1254	0.506501	0.537841
1252	0.211058	0.214873	0.214478	0.242409	0.246	0.247276	1252	0.21347	0.245228	0.00252359	0.00209788	0.031351	0.031127	0.032798	0.0317587	0.000907031						1252	0.51347	0.545228
1250	0.218052	0.2217	0.220812	0.250316	0.253348	0.255158	1250	0.220188	0.252941	0.00244657	0.00190237	0.032264	0.031648	0.034346	0.0327527	0.00141382						1250	0.520188	0.552941
1248	0.224497	0.227801	0.226897	0.258129	0.260294	0.262664	1248	0.226398	0.260362	0.00226827	0.00170751	0.033632	0.032493	0.035767	0.033964	0.00166206						1248	0.526398	0.560362
1246	0.229589	0.232676	0.232388	0.26459	0.266459	0.268904	1246	0.231551	0.266651	0.0021634	0.00170523	0.035001	0.033783	0.036516	0.0351	0.00136919						1246	0.531551	0.566651
1244	0.232142	0.236146	0.236269	0.26933	0.271758	0.27397	1244	0.234852	0.271686	0.00232084	0.00234802	0.037188	0.035612	0.037701	0.0368337	0.00108864						1244	0.534852	0.571686
1242	0.234371	0.238984	0.238755	0.27352	0.276507	0.278799	1242	0.23737	0.276275	0.00264711	0.00259973	0.039149	0.037523	0.040044	0.0389053	0.00127804						1242	0.53737	0.576275
1240	0.235634	0.239802	0.239592	0.276404	0.279858	0.28239	1240	0.238343	0.279551	0.00300481	0.00234812	0.04077	0.040056	0.042798	0.041208	0.00142251						1240	0.538343	0.579551
1238	0.235325	0.238693	0.238957	0.279104	0.282206	0.285311	1238	0.237658	0.282207	0.0031035	0.00202503	0.043779	0.043513	0.046354	0.0445487	0.00156911						1238	0.537658	0.582207
1236	0.233334	0.23584	0.236887	0.280377	0.283413	0.28666	1236	0.235354	0.283483	0.00314209	0.00182574	0.047043	0.047573	0.049773	0.0481297	0.00144763						1236	0.535354	0.583483
1234	0.229507	0.232164	0.233467	0.279876	0.283372	0.286371	1234	0.231713	0.283206	0.00325067	0.00201821	0.050369	0.051208	0.052904	0.0514937	0.00129142						1234	0.531713	0.583206
1232	0.223932	0.227009	0.2282	0.277048	0.280404	0.283867	1232	0.22638	0.28044	0.00340964	0.00220236	0.053116	0.053395	0.055667	0.0540593	0.00139925						1232	0.52638	0.58044
1230	0.217072	0.220544	0.222021	0.272545	0.275523	0.279985	1230	0.219879	0.276018	0.00374459	0.00254063	0.055473	0.054979	0.057964	0.0561387	0.00159997						1230	0.519879	0.576018
1228	0.210228	0.214044	0.215692	0.267025	0.269936	0.275161	1228	0.213321	0.270707	0.00412248	0.00280277	0.056797	0.055892	0.059469	0.057386	0.00185982						1228	0.513321	0.570707
1226	0.20421	0.207783	0.209575	0.260405	0.263696	0.269111	1226	0.207189	0.264404	0.00439597	0.00273133	0.056195	0.055913	0.059536	0.0572147	0.00201527						1226	0.507189	0.564404
1224	0.198745	0.201731	0.20372	0.253442	0.25697	0.262172	1224	0.201399	0.257528	0.00439167	0.00250409	0.054697	0.055239	0.058452	0.0561293	0.00202966						1224	0.501399	0.557528
1222	0.193775	0.196533	0.19816	0.246324	0.25009	0.254708	1222	0.196156	0.250374	0.00419921	0.00221668	0.052549	0.053557	0.056548	0.054218	0.00207983						1222	0.496156	0.550374
1220	0.18896	0.191889	0.193159	0.238969	0.242849	0.247328	1220	0.191336	0.243049	0.00418308	0.00215343	0.050009	0.05096	0.054169	0.0517127	0.00217974						1220	0.491336	0.543049
1218	0.184655	0.187863	0.188828	0.232418	0.236092	0.240047	1218	0.187115	0.236186	0.00381536	0.00218466	0.047763	0.048229	0.051219	0.0490703	0.00187533						1218	0.487115	0.536186
1216	0.181555	0.185287	0.185966	0.227384	0.230484	0.233613	1216	0.184269	0.230494	0.00311451	0.00237507	0.045829	0.045197	0.047647	0.0462243	0.00127194						1216	0.484269	0.530494
1214	0.18021	0.183768	0.184538	0.22268	0.225484	0.228553	1214	0.182839	0.225572	0.0029375	0.00230882	0.04247	0.041716	0.044015	0.0427337	0.00117196						1214	0.482839	0.525572
1212	0.180168	0.183526	0.18441	0.218286	0.221439	0.225188	1212	0.182701	0.221638	0.00345529	0.00223801	0.038118	0.037913	0.040778	0.0389363	0.00159822						1212	0.482701	0.521638
1210	0.181568	0.185204	0.18564	0.216074	0.219527	0.223695	1210	0.184137	0.219765	0.00381609	0.00223576	0.034506	0.034323	0.038055	0.035628	0.00210383						1210	0.484137	0.519765
1208	0.184267	0.187766	0.187927	0.215208	0.219252	0.222906	1208	0.186653	0.219122	0.00385065	0.00206819	0.030941	0.031486	0.034979	0.0324687	0.00219102						1208	0.486653	0.519122
1206	0.187523	0.191031	0.190976	0.215579	0.219692	0.222938	1206	0.189843	0.219403	0.003688	0.00200966	0.028056	0.028661	0.031962	0.0295597	0.00210236						1206	0.489843	0.519403
1204	0.192046	0.195888	0.195371	0.2183	0.221655	0.225071	1204	0.194435	0.221675	0.00338555	0.00208502	0.026254	0.025767	0.0297	0.0272403	0.00214401						1204	0.494435	0.521675
1202	0.19715	0.201115	0.20114	0.222217	0.225369	0.228349	1202	0.199802	0.225312	0.0030664	0.00229644	0.025067	0.024254	0.027209	0.02551	0.0015265						1202	0.499802	0.525312
1200	0.202529	0.206244	0.207686	0.226732	0.230319	0.232833	1200	0.205486	0.229961	0.00306619	0.00266068	0.024203	0.024075	0.025147	0.024475	0.000585478						1200	0.505486	0.529961
1198	0.209172	0.212034	0.213999	0.23227	0.236229	0.238707	1198	0.211735	0.235735	0.00324677	0.00242735	0.023098	0.024195	0.024708	0.0240003	0.000822464						1198	0.511735	0.535735
1196	0.216479	0.218869	0.220375	0.238527	0.242579	0.244792	1196	0.218574	0.241966	0.00317717	0.00196464	0.022048	0.02371	0.024417	0.0233917	0.00121616						1196	0.518574	0.541966
1194	0.223998	0.226727	0.227735	0.244943	0.24898	0.251005	1194	0.226153	0.248309	0.00308615	0.00193342	0.020945	0.022253	0.02327	0.022156	0.00116553						1194	0.526153	0.548309
1192	0.23262	0.235434	0.236645	0.252385	0.256576	0.258262	1192	0.2349	0.255741	0.00302617	0.00206502	0.019765	0.021142	0.021617	0.0208413	0.000961913						1192	0.5349	0.555741
1190	0.242012	0.244904	0.246455	0.259897	0.264373	0.266211	1190	0.244457	0.263494	0.00324755	0.00225498	0.017885	0.019469	0.019756	0.0190367	0.00100764						1190	0.544457	0.563494
1188	0.252146	0.255428	0.256631	0.267743	0.271978	0.274579	1188	0.254735	0.271433	0.00345039	0.00232142	0.015597	0.01655	0.017948	0.0166983	0.0011825						1188	0.554735	0.571433
1186	0.263471	0.267174	0.268501	0.277101	0.281263	0.283873	1186	0.266382	0.280746	0.00341551	0.00260685	0.01363	0.014089	0.015372	0.0143637	0.000902897						1186	0.566382	0.580746
1184	0.275692	0.279818	0.281989	0.286383	0.290727	0.293392	1184	0.279166	0.290167	0.00353786	0.00319868	0.010691	0.010909	0.011403	0.011001	0.000364807						1184	0.579166	0.590167
1182	0.289565	0.293794	0.296425	0.295968	0.300019	0.30292	1182	0.293261	0.299636	0.00349182	0.00346088	0.006403	0.006225	0.006495	0.00637433	0.000137264						1182	0.593261	0.599636
1180	0.305766	0.309984	0.312021	0.306864	0.310794	0.313314	1180	0.309257	0.310324	0.00325058	0.00319024	0.001098	0.00081	0.001293	0.001067	0.000242988						1180	0.609257	0.610324
1178	0.323707	0.32742	0.329015	0.318213	0.32188	0.32451	1178	0.326714	0.321534	0.0031627	0.00272352	-0.005494	-0.00554	-0.004505	-0.00517967	0.000584731						1178	0.626714	0.621534
1176	0.342245	0.345006	0.347331	0.329266	0.333313	0.336083	1176	0.344861	0.332887	0.00342838	0.00254611	-0.012979	-0.011693	-0.011248	-0.0119733	0.000898905						1176	0.644861	0.632887
1174	0.361345	0.364558	0.367105	0.340954	0.345312	0.347984	1174	0.364336	0.34475	0.00354854	0.00288641	-0.020391	-0.019246	-0.019121	-0.019586	0.000699946						1174	0.664336	0.64475
1172	0.380288	0.384148	0.386147	0.352666	0.35609	0.358556	1172	0.383528	0.355771	0.00295796	0.00297835	-0.027622	-0.028058	-0.027591	-0.027757	0.000261134						1172	0.683528	0.655771
1170	0.397595	0.401768	0.403369	0.363434	0.366107	0.36835	1170	0.400911	0.365964	0.00246113	0.00298095	-0.034161	-0.035661	-0.035019	-0.034947	0.000752588						1170	0.700911	0.665964
1168	0.412221	0.416454	0.418473	0.372767	0.375654	0.377597	1168	0.415716	0.375339	0.00243033	0.00319067	-0.039454	-0.0408	-0.040876	-0.0403767	0.000799956						1168	0.715716	0.675339
1166	0.423731	0.427597	0.430355	0.380928	0.384162	0.386776	1166	0.427228	0.383955	0.00292947	0.00332741	-0.042803	-0.043435	-0.043579	-0.0432723	0.000412782						1166	0.727228	0.683955
1164	0.430404	0.434499	0.437474	0.387786	0.391279	0.394625	1164	0.434126	0.39123	0.00341976	0.00354975	-0.042618	-0.04322	-0.042849	-0.0428957	0.000303701						1164	0.734126	0.69123
1162	0.431015	0.435642	0.438806	0.393439	0.396917	0.400159	1162	0.435154	0.396838	0.00336069	0.00391833	-0.037576	-0.038725	-0.038647	-0.038316	0.000642044						1162	0.735154	0.696838
1160	0.426841	0.432721	0.435546	0.397705	0.401327	0.404466	1160	0.431703	0.401166	0.00338337	0.00444095	-0.029136	-0.031394	-0.03108	-0.0305367	0.00122313						1160	0.731703	0.701166
1158	0.421307	0.427193	0.430385	0.401662	0.40579	0.408574	1158	0.426295	0.405342	0.00347771	0.00460514	-0.019645	-0.021403	-0.021811	-0.020953	0.00115098						1158	0.726295	0.705342
1156	0.415746	0.421261	0.425087	0.405399	0.410183	0.412472	1156	0.420698	0.409351	0.0036091	0.00469588	-0.010347	-0.011078	-0.012615	-0.0113467	0.00115762						1156	0.720698	0.709351
1154	0.412249	0.418515	0.421261	0.409557	0.414764	0.416749	1154	0.417342	0.41369	0.00371434	0.00461915	-0.002692	-0.003751	-0.004512	-0.00365167	0.000914057						1154	0.717342	0.71369
1152	0.412414	0.419316	0.421435	0.414979	0.420803	0.42284	1152	0.417722	0.419541	0.0040797	0.0047171	0.002565	0.001487	0.001405	0.001819	0.000647355						1152	0.717722	0.719541
1150	0.415174	0.421958	0.424495	0.420807	0.426845	0.428423	1150	0.420542	0.425358	0.00401976	0.00481906	0.005633	0.004887	0.003928	0.004816	0.000854715						1150	0.720542	0.725358
1148	0.420043	0.426436	0.428854	0.427515	0.433018	0.4343	1148	0.425111	0.431611	0.00360469	0.00455249	0.007472	0.006582	0.005446	0.0065	0.00101549						1148	0.725111	0.731611
1146	0.425931	0.430645	0.433092	0.434287	0.438675	0.44107	1146	0.429889	0.438011	0.00343995	0.00363982	0.008356	0.00803	0.007978	0.00812133	0.000204884						1146	0.729889	0.738011
1144	0.430436	0.434382	0.436801	0.440182	0.443675	0.446819	1144	0.433873	0.443559	0.00332003	0.00321288	0.009746	0.009293	0.010018	0.00968567	0.000366246						1144	0.733873	0.743559
1142	0.433342	0.437709	0.440213	0.445465	0.449832	0.453318	1142	0.437088	0.449538	0.00393473	0.00347734	0.012123	0.012123	0.013105	0.0124503	0.000566958						1142	0.737088	0.749538
1140	0.434971	0.439211	0.442269	0.450162	0.455572	0.458581	1140	0.438817	0.454772	0.00426618	0.00366492	0.015191	0.016361	0.016312	0.0159547	0.000661808						1140	0.738817	0.754772
1138	0.434819	0.439867	0.442874	0.45486	0.45988	0.461889	1138	0.439187	0.458876	0.00362039	0.00407037	0.020041	0.020013	0.019015	0.0196897	0.000584446						1138	0.739187	0.758876
1136	0.434664	0.439864	0.441732	0.458413	0.462768	0.465013	1136	0.438753	0.462065	0.00335574	0.00366256	0.023749	0.022904	0.023281	0.0233113	0.000423316						1136	0.738753	0.762065
1134	0.434412	0.438943	0.43987	0.460999	0.465307	0.467552	1134	0.437742	0.464619	0.00333018	0.00292059	0.026587	0.026364	0.027682	0.0268777	0.000705441						1134	0.737742	0.764619
1132	0.433371	0.437207	0.438451	0.462839	0.467071	0.46867	1132	0.436343	0.466193	0.00301295	0.00264792	0.029468	0.029864	0.030219	0.0298503	0.000375686						1132	0.736343	0.766193
1130	0.432393	0.43575	0.436991	0.463419	0.468816	0.470648	1130	0.435045	0.467628	0.00375815	0.00237876	0.031026	0.033066	0.033657	0.032583	0.0013804						1130	0.735045	0.767628
1128	0.431194	0.434179	0.435565	0.464416	0.470003	0.472467	1128	0.433646	0.468962	0.00412522	0.00223371	0.033222	0.035824	0.036902	0.035316	0.00189186						1128	0.733646	0.768962
1126	0.430387	0.432984	0.435787	0.46615	0.471518	0.474755	1126	0.433053	0.470808	0.00434626	0.00270065	0.035763	0.038534	0.038968	0.037755	0.00173872						1126	0.733053	0.770808
1124	0.430361	0.433045	0.436318	0.468798	0.474208	0.47798	1124	0.433241	0.473662	0.00461529	0.00298335	0.038437	0.041163	0.041662	0.0404207	0.00173593						1124	0.733241	0.773662
1122	0.431807	0.434121	0.436705	0.473636	0.477699	0.481519	1122	0.434211	0.477618	0.00394212	0.00245024	0.041829	0.043578	0.044814	0.043407	0.00149983						1122	0.734211	0.777618
1120	0.432291	0.435546	0.437524	0.477392	0.481708	0.48469	1120	0.43512	0.481263	0.00366926	0.00264234	0.045101	0.046162	0.047166	0.046143	0.00103263						1120	0.73512	0.781263
1118	0.432514	0.437631	0.43953	0.481062	0.486388	0.488663	1118	0.436558	0.485371	0.00390122	0.00362892	0.048548	0.048757	0.049133	0.0488127	0.000296446						1118	0.736558	0.785371
1116	0.434241	0.438997	0.441269	0.485066	0.490222	0.493176	1116	0.438169	0.489488	0.00410452	0.00358642	0.050825	0.051225	0.051907	0.051319	0.00054709						1116	0.738169	0.789488
1114	0.43614	0.440596	0.442575	0.488385	0.492168	0.496962	1114	0.43977	0.492505	0.00429842	0.003296	0.052245	0.051572	0.054387	0.0527347	0.00147						1114	0.73977	0.792505
1112	0.438063	0.441939	0.44523	0.491164	0.494662	0.499889	1112	0.441744	0.495238	0.00439096	0.00358748	0.053101	0.052723	0.054659	0.0534943	0.00102619						1112	0.741744	0.795238
1110	0.440914	0.443294	0.447217	0.49336	0.498662	0.50221	1110	0.443808	0.498077	0.00445387	0.00318282	0.052446	0.055368	0.054993	0.054269	0.00158986						1110	0.743808	0.798077
1108	0.443448	0.44573	0.448438	0.495513	0.500414	0.504285	1108	0.445872	0.500071	0.00439607	0.00249803	0.052065	0.054684	0.055847	0.0541987	0.00193715						1108	0.745872	0.800071
1106	0.445384	0.448004	0.450719	0.497764	0.501496	0.506375	1106	0.448036	0.501878	0.00431821	0.00266764	0.05238	0.053492	0.055656	0.0538427	0.00166591						1106	0.748036	0.801878
1104	0.447957	0.450636	0.453795	0.4998	0.504026	0.508915	1104	0.450796	0.504247	0.00456152	0.00292229	0.051843	0.05339	0.05512	0.053451	0.00163935						1104	0.750796	0.804247
1102	0.450357	0.45339	0.455875	0.500929	0.506547	0.512211	1102	0.453207	0.506562	0.00564102	0.00276353	0.050572	0.053157	0.056336	0.053355	0.0028871						1102	0.753207	0.806562
1100	0.451616	0.455518	0.457853	0.502627	0.509007	0.51435	1100	0.454996	0.508661	0.00586914	0.00315114	0.051011	0.053489	0.056497	0.0536657	0.00274726						1100	0.754996	0.808661
1098	0.45218	0.457255	0.460451	0.504026	0.5111	0.515033	1098	0.456629	0.510053	0.00557769	0.00417092	0.051846	0.053845	0.054582	0.0534243	0.00141568						1098	0.756629	0.810053
1096	0.453845	0.458051	0.461657	0.504446	0.511449	0.516735	1096	0.457851	0.510877	0.00616446	0.00390984	0.050601	0.053398	0.055078	0.0530257	0.0022616						1096	0.757851	0.810877
1094	0.454113	0.457549	0.46092	0.50412	0.511272	0.517412	1094	0.457527	0.510935	0.00665242	0.00340355	0.050007	0.053723	0.056492	0.0534073	0.003254						1094	0.757527	0.810935
1092	0.453067	0.45712	0.460774	0.503918	0.511183	0.515941	1092	0.456987	0.510347	0.00605491	0.00385522	0.050851	0.054063	0.055167	0.0533603	0.00224216						1092	0.756987	0.810347
1090	0.454318	0.457539	0.46052	0.503718	0.510168	0.514264	1090	0.457459	0.509383	0.00531661	0.00310177	0.0494	0.052629	0.053744	0.0519243	0.0022561						1090	0.757459	0.809383
1088	0.454719	0.457087	0.459061	0.504108	0.509363	0.514964	1088	0.456956	0.509478	0.00542892	0.00217398	0.049389	0.052276	0.055903	0.0525227	0.003264						1088	0.756956	0.809478
1086	0.453697	0.456458	0.458769	0.503537	0.509127	0.515655	1086	0.456308	0.50944	0.00606505	0.00253932	0.04984	0.052669	0.056886	0.0531317	0.00354571						1086	0.756308	0.80944
1084	0.453408	0.457192	0.460118	0.503682	0.510037	0.516124	1084	0.456906	0.509948	0.00622148	0.00336413	0.050274	0.052845	0.056006	0.0530417	0.00287106						1084	0.756906	0.809948
1082	0.453359	0.458338	0.461517	0.504798	0.511341	0.517246	1082	0.457738	0.511128	0.00622672	0.00411196	0.051439	0.053003	0.055729	0.0533903	0.00217107						1082	0.757738	0.811128
1080	0.453459	0.458567	0.461368	0.505974	0.512501	0.517803	1080	0.457798	0.512093	0.00592506	0.00401019	0.052515	0.053934	0.056435	0.0542947	0.00198473						1080	0.757798	0.812093
1078	0.454872	0.459155	0.461582	0.507462	0.514402	0.518419	1078	0.458536	0.513428	0.0055431	0.00339751	0.05259	0.055247	0.056837	0.0548913	0.00214572						1078	0.758536	0.813428
1076	0.456153	0.459963	0.462941	0.509045	0.515396	0.51992	1076	0.459686	0.514787	0.00546302	0.00340249	0.052892	0.055433	0.056979	0.0551013	0.00206359						1076	0.759686	0.814787
1074	0.456377	0.460574	0.464021	0.511101	0.515629	0.521406	1074	0.460324	0.516045	0.0051651	0.00382813	0.054724	0.055055	0.057385	0.0557213	0.00145025						1074	0.760324	0.816045
1072	0.456624	0.461203	0.464338	0.512673	0.517543	0.523009	1072	0.460722	0.517742	0.00517086	0.00387946	0.056049	0.05634	0.058671	0.05702	0.00143719						1072	0.760722	0.817742
1070	0.458105	0.461347	0.465507	0.514393	0.520708	0.526398	1070	0.461653	0.5205	0.00600521	0.00371048	0.056288	0.059361	0.060891	0.0588467	0.00234421						1070	0.761653	0.8205
1068	0.458737	0.461696	0.466862	0.515787	0.523517	0.528606	1068	0.462432	0.522637	0.00645468	0.00411215	0.05705	0.061821	0.061744	0.060205	0.00273258						1068	0.762432	0.822637
1066	0.460689	0.463953	0.469498	0.518446	0.526096	0.53084	1066	0.464713	0.525127	0.00625352	0.00445345	0.057757	0.062143	0.061342	0.060414	0.00233562						1066	0.764713	0.825127
1064	0.465063	0.466789	0.473194	0.522579	0.529445	0.534951	1064	0.468349	0.528992	0.00619845	0.00428401	0.057516	0.062656	0.061757	0.060643	0.00274511						1064	0.768349	0.828992
1062	0.470237	0.471043	0.477711	0.5283	0.534159	0.540076	1062	0.472997	0.534178	0.00588802	0.00410229	0.058063	0.063116	0.062365	0.0611813	0.00272654						1062	0.772997	0.834178
1060	0.474945	0.475851	0.481607	0.533076	0.537977	0.543561	1060	0.477468	0.538205	0.00524621	0.00361328	0.058131	0.062126	0.061954	0.060737	0.0022585						1060	0.777468	0.838205
1058	0.47948	0.479559	0.485204	0.537539	0.542657	0.548895	1058	0.481414	0.54303	0.0056872	0.00328219	0.058059	0.063098	0.063691	0.061616	0.00309469						1058	0.781414	0.84303
1056	0.484404	0.484027	0.489771	0.541947	0.548202	0.555489	1056	0.486067	0.548546	0.00677755	0.003213	0.057543	0.064175	0.065718	0.0624787	0.00434348						1056	0.786067	0.848546
1054	0.487245	0.487793	0.493056	0.546879	0.552432	0.561011	1054	0.489365	0.553441	0.00711979	0.00320851	0.059634	0.064639	0.067955	0.064076	0.00418897						1054	0.789365	0.853441
1052	0.488348	0.489769	0.495027	0.552519	0.557435	0.565223	1052	0.491048	0.558392	0.00640588	0.0035184	0.064171	0.067666	0.070196	0.0673443	0.00302535						1052	0.791048	0.858392
1050	0.490542	0.491471	0.496598	0.556166	0.561836	0.566593	1050	0.49287	0.561532	0.00522016	0.0032615	0.065624	0.070365	0.069995	0.0686613	0.00263691						1050	0.79287	0.861532
1048	0.492075	0.493141	0.497927	0.557803	0.562335	0.567799	1048	0.494381	0.562646	0.00500524	0.00311684	0.065728	0.069194	0.069872	0.0682647	0.00222282						1048	0.794381	0.862646
1046	0.494141	0.49464	0.5001	0.557113	0.561184	0.5685	1046	0.496294	0.562266	0.00577005	0.00330581	0.062972	0.066544	0.0684	0.065972	0.00275884						1046	0.796294	0.862266
1044	0.499488	0.497154	0.503191	0.555222	0.560362	0.56878	1044	0.499944	0.561455	0.00684473	0.00304426	0.055734	0.063208	0.065589	0.0615103	0.00514216						1044	0.799944	0.861455
1042	0.50235	0.498964	0.504499	0.553838	0.558564	0.567049	1042	0.501938	0.559817	0.00669404	0.00279044	0.051488	0.0596	0.06255	0.0578793	0.00572822						1042	0.801938	0.859817
1040	0.503176	0.500302	0.505959	0.554864	0.558082	0.565888	1040	0.503146	0.559611	0.00566889	0.00282862	0.051688	0.05778	0.059929	0.0564657	0.00427482						1040	0.803146	0.859611
1038	0.504334	0.501717	0.508321	0.556097	0.558781	0.565955	1038	0.504791	0.560278	0.00509657	0.0033256	0.051763	0.057064	0.057634	0.055487	0.00323765						1038	0.804791	0.860278
1036	0.503262	0.502058	0.508792	0.555808	0.558754	0.565188	1036	0.504704	0.559917	0.00479687	0.00359113	0.052546	0.056696	0.056396	0.0552127	0.00231427						1036	0.804704	0.859917
1034	0.500968	0.500627	0.507114	0.554239	0.556768	0.564226	1034	0.502903	0.558411	0.00519227	0.00365082	0.053271	0.056141	0.057112	0.055508	0.00199721						1034	0.802903	0.858411
1032	0.498774	0.498112	0.50403	0.552425	0.554717	0.56183	1032	0.500305	0.556324	0.00490411	0.00324259	0.053651	0.056605	0.0578	0.0560187	0.00213574						1032	0.800305	0.856324
1030	0.494837	0.494357	0.499037	0.550726	0.552189	0.557762	1030	0.496077	0.553559	0.00371268	0.00257465	0.055889	0.057832	0.058725	0.057482	0.00145003						1030	0.796077	0.853559
1028	0.489856	0.489513	0.494067	0.547294	0.547043	0.553235	1028	0.491145	0.549191	0.00350474	0.00253604	0.057438	0.05753	0.059168	0.0580453	0.000973345						1028	0.791145	0.849191
1026	0.485834	0.484402	0.490353	0.543743	0.543131	0.549049	1026	0.486863	0.545308	0.00325451	0.00310608	0.057909	0.058729	0.058696	0.0584447	0.000464194						1026	0.786863	0.845308
1024	0.480323	0.479062	0.484681	0.538398	0.538955	0.543905	1024	0.481355	0.540419	0.0030315	0.00294832	0.058075	0.059893	0.059224	0.059064	0.0009195						1024	0.781355	0.840419
1022	0.475573	0.474647	0.478555	0.532002	0.533068	0.538966	1022	0.476258	0.534679	0.003751	0.00204215	0.056429	0.058421	0.060411	0.0584203	0.001991						1022	0.776258	0.834679
1020	0.470574	0.470876	0.473922	0.526131	0.526797	0.533005	1020	0.471791	0.528644	0.0037911	0.00185196	0.055557	0.055921	0.059083	0.0568537	0.00193922						1020	0.771791	0.828644
1018	0.467999	0.467456	0.471177	0.52113	0.520873	0.526667	1018	0.468877	0.52289	0.0032735	0.00200999	0.053131	0.053417	0.05549	0.0540127	0.00128737						1018	0.768877	0.82289
1016	0.467393	0.465029	0.468404	0.515804	0.516114	0.521731	1016	0.466942	0.517883	0.00333607	0.00173211	0.048411	0.051085	0.053327	0.050941	0.00246116						1016	0.766942	0.817883
1014	0.468039	0.464989	0.467364	0.511376	0.513108	0.518089	1014	0.466797	0.514191	0.00348508	0.00160202	0.043337	0.048119	0.050725	0.0473937	0.00374703						1014	0.766797	0.814191
1012	0.468406	0.464999	0.467822	0.508346	0.510228	0.513927	1012	0.467076	0.510834	0.00283937	0.001822	0.03994	0.045229	0.046105	0.043758	0.00333537						1012	0.767076	0.810834
1010	0.467291	0.463635	0.467535	0.505117	0.506991	0.510327	1010	0.466154	0.507478	0.00263897	0.00218464	0.037826	0.043356	0.042792	0.0413247	0.00304303						1010	0.766154	0.807478
1008	0.465362	0.46175	0.465349	0.501285	0.502866	0.505419	1008	0.464154	0.50319	0.00208596	0.00208165	0.035923	0.041116	0.04007	0.0390363	0.00274648						1008	0.764154	0.80319
1006	0.463794	0.459886	0.462461	0.498658	0.499086	0.501729	1006	0.462047	0.499824	0.00166331	0.00198662	0.034864	0.0392	0.039268	0.0377773	0.00252325						1006	0.762047	0.799824
1004	0.459984	0.456283	0.458586	0.495378	0.495849	0.499729	1004	0.458284	0.496985	0.00238773	0.00186885	0.035394	0.039566	0.041143	0.038701	0.00297051						1004	0.758284	0.796985
1002	0.454544	0.451847	0.453714	0.492357	0.493042	0.496978	1002	0.453368	0.494126	0.00249382	0.00138133	0.037813	0.041195	0.043264	0.0407573	0.00275173						1002	0.753368	0.794126
1000	0.450156	0.446516	0.448554	0.490928	0.490923	0.493282	1000	0.448409	0.491711	0.00136053	0.00182435	0.040772	0.044407	0.044728	0.0433023	0.0021972						1000	0.748409	0.791711
998	0.445688	0.440365	0.442439	0.488701	0.488568	0.490122	998	0.442831	0.48913	0.000861379	0.00268303	0.043013	0.048203	0.047683	0.0462997	0.00285819						998	0.742831	0.78913
996	0.441108	0.435663	0.437018	0.487468	0.487132	0.488767	996	0.43793	0.487789	0.000863474	0.00283467	0.04636	0.051469	0.051749	0.0498593	0.00303374						996	0.73793	0.787789
994	0.437406	0.43303	0.434612	0.487108	0.48685	0.489286	994	0.435016	0.487748	0.00133818	0.0022158	0.049702	0.05382	0.054674	0.052732	0.00265857						994	0.735016	0.787748
992	0.434221	0.431274	0.43294	0.485768	0.486969	0.488975	992	0.432812	0.487237	0.00162025	0.00147769	0.051547	0.055695	0.056035	0.0544257	0.00249879						992	0.732812	0.787237
990	0.432711	0.430248	0.431348	0.485301	0.486608	0.488189	990	0.431436	0.486699	0.00144616	0.00123384	0.05259	0.05636	0.056841	0.0552637	0.00232792						990	0.731436	0.786699
988	0.433118	0.429303	0.43065	0.485208	0.485203	0.48794	988	0.431024	0.486117	0.00157877	0.00193475	0.05209	0.0559	0.05729	0.0550933	0.00269222						988	0.731024	0.786117
986	0.432006	0.4273	0.429064	0.484463	0.483985	0.486359	986	0.429457	0.484936	0.0012556	0.00237745	0.052457	0.056685	0.057295	0.055479	0.00263484						986	0.729457	0.784936
984	0.429824	0.425816	0.427122	0.484787	0.483699	0.485143	984	0.427587	0.484543	0.000752287	0.00204412	0.054963	0.057883	0.058021	0.0569557	0.00172708						984	0.727587	0.784543
982	0.427515	0.425167	0.425953	0.485066	0.48344	0.486174	982	0.426212	0.484893	0.00137515	0.00119518	0.057551	0.058273	0.060221	0.0586817	0.00138112						982	0.726212	0.784893
980	0.426199	0.425022	0.425286	0.484611	0.483053	0.486748	980	0.425502	0.484804	0.00185505	0.000617602	0.058412	0.058031	0.061462	0.0593017	0.00188058						980	0.725502	0.784804
978	0.425493	0.423461	0.424107	0.484355	0.483141	0.486233	978	0.424354	0.484576	0.00155784	0.00103821	0.058862	0.05968	0.062126	0.0602227	0.00169832						978	0.724354	0.784576
976	0.423838	0.420801	0.421772	0.483998	0.482399	0.486436	976	0.422137	0.484278	0.00203298	0.00155105	0.06016	0.061598	0.064664	0.0621407	0.00230052						976	0.722137	0.784278
974	0.422065	0.419134	0.419858	0.484423	0.481026	0.486738	974	0.420352	0.484062	0.00287303	0.00152675	0.062358	0.061892	0.06688	0.06371	0.00275517						974	0.720352	0.784062
972	0.419514	0.416921	0.417604	0.484486	0.481167	0.487061	972	0.418013	0.484238	0.00295482	0.00134401	0.064972	0.064246	0.069457	0.066225	0.00282243						972	0.718013	0.784238
970	0.417853	0.415283	0.415632	0.484037	0.483704	0.488536	970	0.416256	0.485426	0.00269877	0.00139401	0.066184	0.068421	0.072904	0.0691697	0.00342198						970	0.716256	0.785426
968	0.416646	0.41392	0.415003	0.484623	0.485167	0.488509	968	0.41519	0.4861	0.0021042	0.00137255	0.067977	0.071247	0.073506	0.07091	0.00277986						968	0.71519	0.7861
966	0.416268	0.413819	0.415335	0.485684	0.484745	0.487713	966	0.415141	0.486047	0.00151699	0.00123601	0.069416	0.070926	0.072378	0.0709067	0.00148109						966	0.715141	0.786047
964	0.41725	0.414977	0.416158	0.486215	0.484293	0.487456	964	0.416128	0.485988	0.00159367	0.00113679	0.068965	0.069316	0.071298	0.0698597	0.00125794						964	0.716128	0.785988
962	0.420524	0.417421	0.418088	0.486559	0.483901	0.487724	962	0.418678	0.486061	0.00195949	0.00163338	0.066035	0.06648	0.069636	0.0673837	0.00196323						962	0.718678	0.786061
960	0.423928	0.420872	0.420812	0.486053	0.483974	0.487782	960	0.421871	0.485936	0.00190668	0.00178196	0.062125	0.063102	0.06697	0.0640657	0.00256222						960	0.721871	0.785936
958	0.427201	0.423671	0.423838	0.485555	0.485064	0.486607	958	0.424903	0.485742	0.000788314	0.00199159	0.058354	0.061393	0.062769	0.0608387	0.0022591						958	0.724903	0.785742
956	0.429837	0.426695	0.427845	0.484752	0.485208	0.485504	956	0.428126	0.485155	0.000378826	0.00158969	0.054915	0.058513	0.057659	0.057029	0.00187991						956	0.728126	0.785155
954	0.43183	0.431254	0.43263	0.48516	0.485219	0.486348	954	0.431905	0.485576	0.000669511	0.000691032	0.05333	0.053965	0.053718	0.053671	0.000320098						954	0.731905	0.785576
952	0.435655	0.436422	0.436792	0.485042	0.484686	0.487246	952	0.43629	0.485658	0.00138672	0.000579936	0.049387	0.048264	0.050454	0.0493683	0.00109512						952	0.73629	0.785658
950	0.441361	0.441841	0.441072	0.484854	0.483557	0.487522	950	0.441425	0.485311	0.00202162	0.000388433	0.043493	0.041716	0.04645	0.0438863	0.00239139						950	0.741425	0.785311
948	0.448801	0.448185	0.447058	0.485962	0.483619	0.486867	948	0.448015	0.485483	0.00167621	0.000883896	0.037161	0.035434	0.039809	0.037468	0.0022036						948	0.748015	0.785483
946	0.457376	0.455103	0.453607	0.486274	0.484075	0.487033	946	0.455362	0.485794	0.00153631	0.0018978	0.028898	0.028972	0.033426	0.030432	0.00259314						946	0.755362	0.785794
944	0.464236	0.461506	0.460367	0.48612	0.484106	0.487612	944	0.462036	0.485946	0.00175946	0.00198827	0.021884	0.0226	0.027245	0.0239097	0.00291058						944	0.762036	0.785946
942	0.468033	0.466067	0.46662	0.48651	0.484326	0.487096	942	0.466907	0.485977	0.0014598	0.00101387	0.018477	0.018259	0.020476	0.0190707	0.00122193						942	0.766907	0.785977
940	0.469432	0.468553	0.469542	0.484913	0.483011	0.484464	940	0.469176	0.484129	0.000994184	0.000542043	0.015481	0.014458	0.014922	0.0149537	0.000512235						940	0.769176	0.784129
938	0.46932	0.467892	0.468877	0.480821	0.479452	0.480652	938	0.468696	0.480308	0.000746405	0.000730942	0.011501	0.01156	0.011775	0.011612	0.000144212						938	0.768696	0.780308
936	0.465737	0.462467	0.462584	0.475194	0.473718	0.475744	936	0.463596	0.474885	0.00104768	0.00185508	0.009457	0.011251	0.01316	0.0112893	0.0018518						936	0.763596	0.774885
934	0.457101	0.451802	0.45175	0.469097	0.466575	0.467993	934	0.453551	0.467888	0.00126425	0.0030745	0.011996	0.014773	0.016243	0.0143373	0.00215676						934	0.753551	0.767888
932	0.444383	0.438899	0.439408	0.462934	0.459086	0.459774	932	0.440897	0.460598	0.00205207	0.00302996	0.018551	0.020187	0.020366	0.0197013	0.00100023						932	0.740897	0.760598
930	0.429591	0.424967	0.425487	0.454318	0.451444	0.45219	930	0.426682	0.452651	0.00149135	0.00253294	0.024727	0.026477	0.026703	0.025969	0.00108152						930	0.726682	0.752651
928	0.414338	0.410929	0.411681	0.445227	0.442399	0.443211	928	0.412316	0.443612	0.00145609	0.00179102	0.030889	0.03147	0.03153	0.0312963	0.000354034						928	0.712316	0.743612
926	0.401342	0.398521	0.400163	0.437017	0.433734	0.43456	926	0.400009	0.435104	0.00170769	0.00141682	0.035675	0.035213	0.034397	0.035095	0.00064712						926	0.700009	0.735104
924	0.391125	0.386904	0.389257	0.42864	0.426224	0.427483	924	0.389095	0.427449	0.00120836	0.00211514	0.037515	0.03932	0.038226	0.0383537	0.000909247						924	0.689095	0.727449
922	0.382925	0.377477	0.379022	0.420499	0.41895	0.420367	922	0.379808	0.419939	0.00085875	0.00280776	0.037574	0.041473	0.041345	0.0401307	0.00221506						922	0.679808	0.719939
920	0.374468	0.369294	0.36917	0.412933	0.411378	0.412291	920	0.370977	0.412201	0.000781426	0.00302364	0.038465	0.042084	0.043121	0.0412233	0.00244441						920	0.670977	0.712201
918	0.365088	0.361441	0.361019	0.406662	0.404929	0.404766	918	0.362516	0.405452	0.00105077	0.00223739	0.041574	0.043488	0.043747	0.0429363	0.0011869						918	0.662516	0.705452
916	0.355536	0.353434	0.3541	0.399518	0.397888	0.398299	916	0.354357	0.398568	0.000847721	0.00107425	0.043982	0.044454	0.044199	0.0442117	0.000236255						916	0.654357	0.698568
914	0.347705	0.34656	0.347043	0.392442	0.390389	0.392367	914	0.347103	0.391733	0.00116425	0.000574827	0.044737	0.043829	0.045324	0.04463	0.000753222						914	0.647103	0.691733
912	0.342077	0.340849	0.339953	0.385636	0.383104	0.386563	912	0.34096	0.385101	0.00179049	0.00106632	0.043559	0.042255	0.04661	0.0441413	0.00223514						912	0.64096	0.685101
910	0.336318	0.334248	0.332652	0.37922	0.376082	0.379557	910	0.334406	0.378286	0.00191643	0.0018381	0.042902	0.041834	0.046905	0.0438803	0.00267331						910	0.634406	0.678286
908	0.329433	0.326058	0.32551	0.372492	0.368939	0.371824	908	0.327	0.371085	0.00188826	0.00212449	0.043059	0.042881	0.046314	0.0440847	0.00193271						908	0.627	0.671085
906	0.323015	0.3186	0.319213	0.36451	0.362985	0.364671	906	0.320276	0.364055	0.000930425	0.00239176	0.041495	0.044385	0.045458	0.0437793	0.00204975						906	0.620276	0.664055
904	0.316883	0.312736	0.313147	0.356796	0.35634	0.357485	904	0.314255	0.356874	0.000576438	0.00228489	0.039913	0.043604	0.044338	0.0426183	0.00237146						904	0.614255	0.656874
902	0.311049	0.307951	0.308122	0.351057	0.349811	0.351174	902	0.309041	0.350681	0.000755422	0.00174137	0.040008	0.04186	0.043052	0.04164	0.00153388						902	0.609041	0.650681
900	0.304992	0.302787	0.303727	0.345035	0.344449	0.346059	900	0.303835	0.345181	0.000814869	0.00110648	0.040043	0.041662	0.042332	0.0413457	0.00117683						900	0.603835	0.645181
898	0.300697	0.299138	0.29983	0.341263	0.340326	0.342424	898	0.299888	0.341338	0.00105099	0.000781135	0.040566	0.041188	0.042594	0.0414493	0.00103895						898	0.599888	0.641338
896	0.297481	0.295445	0.29627	0.33794	0.336313	0.338054	896	0.296399	0.337436	0.000973927	0.00102408	0.040459	0.040868	0.041784	0.041037	0.000678474						896	0.596399	0.637436
894	0.294349	0.290763	0.293288	0.333331	0.331402	0.333782	894	0.2928	0.332838	0.00126418	0.00184213	0.038982	0.040639	0.040494	0.0400383	0.00091768						894	0.5928	0.632838
892	0.29175	0.287838	0.290386	0.329779	0.327446	0.330504	892	0.289991	0.329243	0.00159791	0.00198564	0.038029	0.039608	0.040118	0.0392517	0.00108913						892	0.589991	0.629243
890	0.289692	0.286511	0.288524	0.327074	0.32522	0.327548	890	0.288242	0.326614	0.00123028	0.0016091	0.037382	0.038709	0.039024	0.0383717	0.000871428						890	0.588242	0.626614
888	0.287634	0.285164	0.286499	0.324087	0.323531	0.325925	888	0.286432	0.324514	0.0012529	0.00123635	0.036453	0.038367	0.039426	0.038082	0.00150685						888	0.586432	0.624514
886	0.285517	0.282896	0.283368	0.321675	0.320102	0.323821	886	0.283927	0.321866	0.00186684	0.00139706	0.036158	0.037206	0.040453	0.037939	0.00223936						886	0.583927	0.621866
884	0.281992	0.279376	0.280392	0.318653	0.31679	0.32042	884	0.280587	0.318621	0.00181521	0.00131882	0.036661	0.037414	0.040028	0.0380343	0.00176714						884	0.580587	0.618621
882	0.278004	0.275281	0.277988	0.315219	0.314557	0.317056	882	0.277091	0.315611	0.00129472	0.00156753	0.037215	0.039276	0.039068	0.0385197	0.00113465						882	0.577091	0.615611
880	0.275562	0.271926	0.275353	0.312168	0.311152	0.314235	880	0.27428	0.312518	0.00157107	0.00204159	0.036606	0.039226	0.038882	0.038238	0.00142378						880	0.57428	0.612518
878	0.273097	0.26785	0.271462	0.308878	0.30698	0.311838	878	0.270803	0.309232	0.00244827	0.00268486	0.035781	0.03913	0.040376	0.038429	0.00237635						878	0.570803	0.609232
876	0.268428	0.263634	0.266086	0.304524	0.302959	0.307886	876	0.266049	0.305123	0.00251753	0.00239721	0.036096	0.039325	0.0418	0.0390737	0.00286029						876	0.566049	0.605123
874	0.262713	0.259031	0.260975	0.298876	0.297817	0.302733	874	0.260906	0.299809	0.00258731	0.00184196	0.036163	0.038786	0.041758	0.0389023	0.00279931						874	0.560906	0.599809
872	0.257479	0.253952	0.256785	0.293196	0.292036	0.298151	872	0.256072	0.294461	0.00324784	0.00186848	0.035717	0.038084	0.041366	0.038389	0.00283682						872	0.556072	0.594461
870	0.252235	0.250041	0.252191	0.289458	0.286761	0.294071	870	0.251489	0.290097	0.00369661	0.0012542	0.037223	0.03672	0.04188	0.0386077	0.00284506						870	0.551489	0.590097
868	0.247468	0.245172	0.247931	0.286354	0.28372	0.290516	868	0.246857	0.286863	0.00342651	0.0014775	0.038886	0.038548	0.042585	0.0400063	0.00223958						868	0.546857	0.586863
866	0.243644	0.240317	0.244182	0.282625	0.282309	0.287667	866	0.242714	0.2842	0.00300638	0.00209351	0.038981	0.041992	0.043485	0.041486	0.00229424						866	0.542714	0.5842
864	0.240528	0.237199	0.240541	0.279604	0.279618	0.284633	864	0.239423	0.281285	0.00289946	0.00192576	0.039076	0.042419	0.044092	0.0418623	0.00255391						864	0.539423	0.581285
862	0.240083	0.235614	0.238184	0.279027	0.277251	0.282979	862	0.23796	0.279752	0.00293208	0.00224288	0.038944	0.041637	0.044795	0.041792	0.00292858						862	0.53796	0.579752
860	0.237799	0.233079	0.236319	0.277029	0.275535	0.281416	860	0.235732	0.277993	0.00305679	0.00241407	0.03923	0.042456	0.045097	0.042261	0.00293836						860	0.535732	0.577993
858	0.233817	0.23127	0.234353	0.274812	0.274684	0.278899	858	0.233147	0.276132	0.00239744	0.00164719	0.040995	0.043414	0.044546	0.042985	0.00181395						858	0.533147	0.576132
856	0.231535	0.230129	0.232448	0.273659	0.273584	0.276627	856	0.231371	0.274623	0.00173563	0.0011682	0.042124	0.043455	0.044179	0.0432527	0.00104233						856	0.531371	0.574623
854	0.230506	0.228519	0.231299	0.272475	0.27171	0.275312	854	0.230108	0.273166	0.00189773	0.0014321	0.041969	0.043191	0.044013	0.0430577	0.0010285						854	0.530108	0.573166
852	0.229803	0.226831	0.229661	0.270498	0.268371	0.273663	852	0.228765	0.270844	0.00266291	0.0016764	0.040695	0.04154	0.044002	0.042079	0.00171812						852	0.528765	0.570844
850	0.229036	0.226016	0.228721	0.267995	0.266106	0.272012	850	0.227924	0.268704	0.00301622	0.00166015	0.038959	0.04009	0.043291	0.04078	0.00224692						850	0.527924	0.568704
848	0.228081	0.22597	0.22924	0.265792	0.264788	0.270643	848	0.227764	0.267074	0.00313106	0.00165794	0.037711	0.038818	0.041403	0.0393107	0.00189467						848	0.527764	0.567074
846	0.227445	0.225091	0.228831	0.264125	0.262574	0.269224	846	0.227122	0.265308	0.00347917	0.00189076	0.03668	0.037483	0.040393	0.0381853	0.0019536						846	0.527122	0.565308
844	0.226691	0.224093	0.227443	0.263048	0.26075	0.267502	844	0.226076	0.263767	0.00343289	0.00175773	0.036357	0.036657	0.040059	0.037691	0.00205623						844	0.526076	0.563767
842	0.226778	0.225087	0.226993	0.26255	0.259844	0.266983	842	0.226286	0.263126	0.00360415	0.00104391	0.035772	0.034757	0.03999	0.0368397	0.00277507						842	0.526286	0.563126
840	0.22732	0.225889	0.227023	0.261532	0.258388	0.26591	840	0.226744	0.261943	0.00377783	0.000755196	0.034212	0.032499	0.038887	0.0351993	0.00330647						840	0.526744	0.561943
838	0.227007	0.225261	0.226803	0.260042	0.257716	0.264361	838	0.226357	0.260706	0.00337194	0.000954629	0.033035	0.032455	0.037558	0.0343493	0.00279388						838	0.526357	0.560706
836	0.226374	0.224818	0.2268	0.260509	0.257336	0.264647	836	0.225997	0.260831	0.0036661	0.00104331	0.034135	0.032518	0.037847	0.0348333	0.00273227						836	0.525997	0.560831
834	0.2257	0.223476	0.226402	0.260485	0.256275	0.26444	834	0.225193	0.2604	0.00408316	0.00152755	0.034785	0.032799	0.038038	0.0352073	0.00264491						834	0.525193	0.5604
832	0.226548	0.222275	0.226284	0.259261	0.255344	0.263439	832	0.225036	0.259348	0.0040482	0.00239445	0.032713	0.033069	0.037155	0.0343123	0.00246825						832	0.525036	0.559348
830	0.229066	0.224596	0.227484	0.259665	0.255686	0.263627	830	0.227049	0.259659	0.0039705	0.00226657	0.030599	0.03109	0.036143	0.0326107	0.00306893						830	0.527049	0.559659
828	0.230861	0.227093	0.229255	0.259883	0.256831	0.264135	828	0.22907	0.260283	0.00366839	0.00189082	0.029022	0.029738	0.03488	0.0312133	0.00319554						828	0.52907	0.560283
826	0.232768	0.230054	0.232235	0.259405	0.25897	0.265896	826	0.231686	0.261424	0.00387926	0.00143798	0.026637	0.028916	0.033661	0.029738	0.00358342						826	0.531686	0.561424
824	0.237976	0.235357	0.238918	0.262636	0.261375	0.268061	824	0.237417	0.264024	0.00355254	0.00184514	0.02466	0.026018	0.029143	0.026607	0.00229881						824	0.537417	0.564024
822	0.248284	0.244473	0.250025	0.267757	0.264461	0.272241	822	0.247594	0.268153	0.00390509	0.00283959	0.019473	0.019988	0.022216	0.020559	0.00145792						822	0.547594	0.568153
820	0.262725	0.258583	0.265203	0.273559	0.270089	0.277873	820	0.26217	0.27384	0.00389962	0.00334467	0.010834	0.011506	0.01267	0.01167	0.000928922						820	0.56217	0.57384
818	0.28133	0.276039	0.283048	0.28008	0.276859	0.282661	818	0.280139	0.279867	0.00290688	0.00365313	-0.00125	0.00082	-0.000387	-0.000272333	0.00103975						818	0.580139	0.579867
816	0.301147	0.294264	0.301794	0.288016	0.285414	0.288528	816	0.299068	0.287319	0.00166981	0.00417323	-0.013131	-0.00885	-0.013266	-0.011749	0.00251151						816	0.599068	0.587319
814	0.312786	0.306211	0.3137	0.293637	0.290771	0.293269	814	0.310899	0.292559	0.00155935	0.00408557	-0.019149	-0.01544	-0.020431	-0.01834	0.00259198						814	0.610899	0.592559
812	0.311652	0.307266	0.313365	0.293388	0.289326	0.295307	812	0.310761	0.292674	0.00305382	0.00314561	-0.018264	-0.01794	-0.018058	-0.0180873	0.00016398						812	0.610761	0.592674
810	0.301352	0.298557	0.301518	0.290108	0.284943	0.292713	810	0.300476	0.289255	0.00395466	0.00166369	-0.011244	-0.013614	-0.008805	-0.011221	0.00240458						810	0.600476	0.589255
808	0.287751	0.283924	0.286769	0.28583	0.279055	0.28769	808	0.286148	0.284192	0.00454466	0.00198764	-0.001921	-0.004869	0.000921	-0.00195633	0.00289516						808	0.586148	0.584192
806	0.275307	0.271541	0.277012	0.282243	0.276025	0.28379	806	0.27462	0.280686	0.00410999	0.00279945	0.006936	0.004484	0.006778	0.006066	0.00137233						806	0.57462	0.580686
804	0.265358	0.263906	0.269337	0.278983	0.274524	0.280476	804	0.2662	0.277994	0.00309672	0.00281178	0.013625	0.010618	0.011139	0.011794	0.00160695						804	0.5662	0.577994
802	0.260583	0.258904	0.262914	0.27752	0.273627	0.279745	802	0.2608	0.276964	0.00309666	0.00201381	0.016937	0.014723	0.016831	0.0161637	0.00124878						802	0.5608	0.576964
800	0.257626	0.254679	0.257968	0.276957	0.273129	0.279964	800	0.256758	0.276683	0.00342571	0.00180828	0.019331	0.01845	0.021996	0.0199257	0.00184628						800	0.556758	0.576683
798	0.253851	0.250305	0.255006	0.274562	0.270301	0.279354	798	0.253054	0.274739	0.00452909	0.00244975	0.020711	0.019996	0.024348	0.021685	0.00233377						798	0.553054	0.574739
796	0.251159	0.247354	0.253563	0.271726	0.268568	0.277544	796	0.250692	0.272613	0.00455322	0.00313073	0.020567	0.021214	0.023981	0.0219207	0.00181339						796	0.550692	0.572613
794	0.249795	0.245908	0.252472	0.271639	0.269949	0.275224	794	0.249392	0.272271	0.00269363	0.00330054	0.021844	0.024041	0.022752	0.022879	0.00110399						794	0.549392	0.572271
792	0.24902	0.244693	0.251652	0.272763	0.269708	0.274563	792	0.248455	0.272345	0.00245439	0.00351374	0.023743	0.025015	0.022911	0.0238897	0.00105964						792	0.548455	0.572345
790	0.24832	0.244422	0.2512	0.274338	0.268352	0.276637	790	0.247981	0.273109	0.00427705	0.00340172	0.026018	0.02393	0.025437	0.0251283	0.00107768						790	0.547981	0.573109
788	0.249645	0.245187	0.251078	0.275147	0.269475	0.279215	788	0.248637	0.274612	0.00489196	0.00307222	0.025502	0.024288	0.028137	0.0259757	0.00196773						788	0.548637	0.574612
786	0.252895	0.247818	0.25308	0.277006	0.273524	0.282013	786	0.251264	0.277514	0.00426727	0.00298605	0.024111	0.025706	0.028933	0.02625	0.0024566						786	0.551264	0.577514
784	0.25757	0.252047	0.258085	0.281966	0.280107	0.287127	784	0.255901	0.283067	0.00363713	0.00334729	0.024396	0.02806	0.029042	0.027166	0.00244862						784	0.555901	0.583067
782	0.264271	0.26013	0.266069	0.290095	0.288201	0.295445	782	0.26349	0.291247	0.00375689	0.00304555	0.025824	0.028071	0.029376	0.027757	0.0017967						782	0.56349	0.591247
780	0.274118	0.27105	0.275881	0.301474	0.297613	0.305229	780	0.273683	0.301439	0.00380812	0.0024447	0.027356	0.026563	0.029348	0.0277557	0.00143487						780	0.573683	0.601439
778	0.284506	0.280927	0.28666	0.312828	0.308837	0.316092	778	0.284031	0.312586	0.00363357	0.00289587	0.028322	0.02791	0.029432	0.0285547	0.000787224						778	0.584031	0.612586
776	0.293609	0.290013	0.295225	0.322297	0.31778	0.325859	776	0.292949	0.321979	0.0040489	0.00266795	0.028688	0.027767	0.030634	0.0290297	0.00146372						776	0.592949	0.621979
774	0.298371	0.294216	0.298438	0.327818	0.321434	0.330254	774	0.297008	0.326502	0.00455489	0.00241846	0.029447	0.027218	0.031816	0.0294937	0.00229936						774	0.597008	0.626502
772	0.295978	0.29198	0.295197	0.326801	0.32054	0.329487	772	0.294385	0.325609	0.004591	0.00211908	0.030823	0.02856	0.03429	0.0312243	0.00288601						772	0.594385	0.625609
770	0.289923	0.284731	0.287389	0.320371	0.315259	0.323175	770	0.287348	0.319602	0.00401369	0.00259625	0.030448	0.030528	0.035786	0.032254	0.00305906						770	0.587348	0.619602
768	0.282036	0.276122	0.27915	0.312341	0.307517	0.313818	768	0.279103	0.311225	0.00329533	0.00295728	0.030305	0.031395	0.034668	0.0321227	0.0022707						768	0.579103	0.611225
766	0.274507	0.269328	0.27281	0.306428	0.300646	0.307503	766	0.272215	0.304859	0.00368794	0.00264027	0.031921	0.031318	0.034693	0.032644	0.00179992						766	0.572215	0.604859
764	0.268858	0.263158	0.26681	0.302212	0.29615	0.302534	764	0.266275	0.300299	0.00359646	0.00288737	0.033354	0.032992	0.035724	0.0340233	0.0014839						764	0.566275	0.600299
762	0.263001	0.258521	0.260964	0.29728	0.291915	0.298155	762	0.260829	0.295783	0.00337852	0.00224306	0.034279	0.033394	0.037191	0.0349547	0.00198663						762	0.560829	0.595783
760	0.256246	0.253048	0.254638	0.291134	0.286514	0.293885	760	0.254644	0.290511	0.00372478	0.00159901	0.034888	0.033466	0.039247	0.035867	0.00301228						760	0.554644	0.590511
758	0.251129	0.24811	0.249243	0.286748	0.283123	0.290291	758	0.249494	0.286721	0.00358408	0.00152507	0.035619	0.035013	0.041048	0.0372267	0.00332321						758	0.549494	0.586721
756	0.248215	0.24425	0.247072	0.286604	0.283311	0.289943	756	0.246512	0.286619	0.00331603	0.00204089	0.038389	0.039061	0.042871	0.040107	0.00241716						756	0.546512	0.586619
754	0.2465	0.240101	0.245546	0.287709	0.283748	0.290706	754	0.244049	0.287388	0.00349011	0.00345218	0.041209	0.043647	0.04516	0.0433387	0.00199346						754	0.544049	0.587388
752	0.244667	0.24022	0.241835	0.289379	0.285693	0.29192	752	0.242241	0.288997	0.003131	0.00225108	0.044712	0.045473	0.050085	0.0467567	0.00290743						752	0.542241	0.588997
750	0.24284	0.240672	0.239594	0.292405	0.289011	0.294847	750	0.241035	0.292088	0.00293091	0.00165322	0.049565	0.048339	0.055253	0.0510523	0.00368917						750	0.541035	0.592088
748	0.241275	0.237137	0.239518	0.294085	0.290644	0.297867	748	0.23931	0.294199	0.00361284	0.00207683	0.05281	0.053507	0.058349	0.0548887	0.00301693						748	0.53931	0.594199
746	0.239967	0.234474	0.238627	0.29211	0.287787	0.29619	746	0.237689	0.292029	0.00420209	0.00286403	0.052143	0.053313	0.057563	0.0543397	0.00285213						746	0.537689	0.592029
744	0.241683	0.235503	0.239197	0.287035	0.282832	0.29119	744	0.238794	0.287019	0.00417902	0.00310961	0.045352	0.047329	0.051993	0.0482247	0.0034099						744	0.538794	0.587019
742	0.241182	0.236572	0.238438	0.280018	0.279008	0.284517	742	0.238731	0.281181	0.00293286	0.00231889	0.038836	0.042436	0.046079	0.0424503	0.00362152						742	0.538731	0.581181
740	0.237774	0.236	0.236366	0.275396	0.275044	0.277687	740	0.236713	0.276042	0.00143516	0.000936616	0.037622	0.039044	0.041321	0.039329	0.0018659						740	0.536713	0.576042
738	0.236834	0.234709	0.236055	0.273352	0.272111	0.274363	738	0.235866	0.273275	0.00112796	0.00107503	0.036518	0.037402	0.038308	0.0374093	0.000895023						738	0.535866	0.573275
736	0.236984	0.234981	0.236869	0.272491	0.270114	0.274608	736	0.236278	0.272404	0.00224825	0.00112471	0.035507	0.035133	0.037739	0.0361263	0.00140907						736	0.536278	0.572404
734	0.235979	0.233905	0.235594	0.271749	0.267359	0.27299	734	0.235159	0.270699	0.00295861	0.00110321	0.03577	0.033454	0.037396	0.03554	0.00198104						734	0.535159	0.570699
732	0.236979	0.233424	0.235548	0.271629	0.268431	0.27364	732	0.235317	0.271233	0.00262694	0.00178872	0.03465	0.035007	0.038092	0.0359163	0.00189262						732	0.535317	0.571233
730	0.24077	0.234738	0.236127	0.271408	0.270242	0.274221	730	0.237212	0.271957	0.00204552	0.0031589	0.030638	0.035504	0.038094	0.0347453	0.00378545						730	0.537212	0.571957
728	0.243321	0.235063	0.235934	0.27083	0.270132	0.272966	728	0.238106	0.271309	0.00147655	0.00453727	0.027509	0.035069	0.037032	0.0332033	0.00502816						728	0.538106	0.571309
726	0.242701	0.235704	0.237877	0.272603	0.270177	0.27297	726	0.238761	0.271917	0.00151773	0.00358122	0.029902	0.034473	0.035093	0.033156	0.00283505						726	0.538761	0.571917
724	0.242891	0.236579	0.23935	0.273075	0.269287	0.273894	724	0.239607	0.272085	0.00245778	0.00316382	0.030184	0.032708	0.034544	0.0324787	0.00218903						724	0.539607	0.572085
722	0.242784	0.238951	0.240007	0.271355	0.269092	0.276016	722	0.240581	0.272154	0.00353053	0.00197985	0.028571	0.030141	0.036009	0.0315737	0.00392051						722	0.540581	0.572154
720	0.241253	0.240724	0.240714	0.272164	0.271813	0.277047	720	0.240897	0.273675	0.00292579	0.000308346	0.030911	0.031089	0.036333	0.0327777	0.0030803						720	0.540897	0.573675
718	0.241308	0.239	0.239218	0.273281	0.272635	0.274214	718	0.239842	0.273377	0.000793835	0.00127426	0.031973	0.033635	0.034996	0.0335347	0.001514						718	0.539842	0.573377
716	0.242375	0.23792	0.238375	0.274003	0.2716	0.27159	716	0.239557	0.272398	0.00139027	0.00245133	0.031628	0.03368	0.033215	0.032841	0.00107591						716	0.539557	0.572398
714	0.244611	0.2392	0.240858	0.275466	0.271806	0.272876	714	0.241556	0.273383	0.00188187	0.00277227	0.030855	0.032606	0.032018	0.0318263	0.000891096						714	0.541556	0.573383
712	0.246255	0.241693	0.242693	0.275283	0.271782	0.275646	712	0.243547	0.274237	0.00213383	0.0023979	0.029028	0.030089	0.032953	0.03069	0.00203035						712	0.543547	0.574237
710	0.249373	0.244734	0.244092	0.275318	0.272021	0.278052	710	0.246066	0.27513	0.00301988	0.00288159	0.025945	0.027287	0.03396	0.029064	0.00429283						710	0.546066	0.57513
708	0.252103	0.24712	0.246181	0.276978	0.274746	0.279895	708	0.248468	0.277206	0.00258208	0.00318282	0.024875	0.027626	0.033714	0.0287383	0.00452327						708	0.548468	0.577206
706	0.252664	0.250205	0.248414	0.280521	0.277359	0.281574	706	0.250428	0.279818	0.00219368	0.00213373	0.027857	0.027154	0.03316	0.0293903	0.0032835						706	0.550428	0.579818
704	0.256863	0.255357	0.253022	0.28679	0.282291	0.285551	704	0.255081	0.284877	0.00232392	0.00193535	0.029927	0.026934	0.032529	0.0297967	0.00279978						704	0.555081	0.584877
702	0.265129	0.259323	0.257872	0.29139	0.289575	0.288372	702	0.260775	0.289779	0.00151931	0.00384012	0.026261	0.030252	0.0305	0.0290043	0.00237903						702	0.560775	0.589779
700	0.269736	0.263624	0.260285	0.29408	0.292267	0.288673	700	0.264548	0.291673	0.00275195	0.00479282	0.024344	0.028643	0.028388	0.027125	0.00241179						700	0.564548	0.591673

## Sheet: Vertise Flow
Vertise Flow
Initial				Final			Wavenumber	Initial	Final	Initial	Final	Difference	Difference	Difference	Difference	Difference						Wavelength	Initial	Final	Initial Peak Absorbance				Final Peak Absorbance			Difference			Mean	SD
Wavenumber	Rep1	Rep2	Rep3	Rep1	Rep 2	Rep 3		Mean	Mean	SD	SD	Rep1	Rep 2	Rep 3	Mean	SD							0.3	0.3	Peak	Rep1	Rep2	Rep3	Rep1	Rep 2	Rep 3	Rep1	Rep 2	Rep 3	Average	SD
4000	0.0587643	0.0521175	0.0569821	0.0738079	0.0582559	0.0414086	4000	0.0559546	0.0578241	0.016204	0.00344046	0.0150436	0.0061384	-0.0155735	0.0018695	0.0157486						4000	0.355955	0.357824	1320	0.201076	0.198322	0.187067	0.155059	0.155469	0.142859	0.046017	0.042853	0.044208	0.0443593	0.00158742
3998	0.0543433	0.0515811	0.0485852	0.0733646	0.0613696	0.0331313	3998	0.0515032	0.0559552	0.0206559	0.00287984	0.0190213	0.0097885	-0.0154539	0.00445197	0.0178464						3998	0.351503	0.355955	1336	0.139947	0.136435	0.12351	0.143735	0.144442	0.131608	-0.003788	-0.008007	-0.008098	-0.006631	0.00246253
3996	0.0503274	0.0463452	0.0507047	0.0628722	0.0559346	0.0290615	3996	0.0491258	0.0492894	0.017858	0.00241542	0.0125448	0.0095894	-0.0216432	0.000163667	0.018943						3996	0.349126	0.349289	1350	0.136071	0.132323	0.118971	0.14731	0.148136	0.134534	-0.011239	-0.015813	-0.015563	-0.014205	0.00257167
3994	0.0612596	0.0364384	0.0412018	0.0603857	0.0617852	0.0369006	3994	0.0462999	0.0530238	0.0139807	0.0131726	-0.0008739	0.0253468	-0.0043012	0.0067239	0.0162187						3994	0.3463	0.353024
3992	0.0702595	0.0317605	0.0255812	0.0614403	0.0583633	0.040453	3992	0.0425337	0.0534189	0.0113337	0.0242092	-0.0088192	0.0266028	0.0148718	0.0108851	0.0180444						3992	0.342534	0.353419	1636	0.0977841	0.0976006	0.0873226	0.0648922	0.0628392	0.0538359	0.0328919	0.0347614	0.0334867	0.0337133	0.000955133
3990	0.0669916	0.046599	0.0265034	0.0591123	0.0582892	0.0453948	3990	0.046698	0.0542654	0.00769321	0.0202443	-0.0078793	0.0116902	0.0188914	0.00756743	0.0138534						3990	0.346698	0.354265	1650	0.0472574	0.0426383	0.041914	0.0511293	0.0511287	0.0430288	-0.0038719	-0.0084904	-0.0011148	-0.00449237	0.00372674
3988	0.0644805	0.0573034	0.0337655	0.0587747	0.0661085	0.0552745	3988	0.0518498	0.0600526	0.00552889	0.0160673	-0.0057058	0.0088051	0.021509	0.00820277	0.0136174						3988	0.35185	0.360053
3986	0.0593394	0.0506333	0.0370756	0.0648302	0.0649253	0.0483624	3986	0.0490161	0.0593726	0.00953526	0.0112197	0.0054908	0.014292	0.0112868	0.0103565	0.00447374						3986	0.349016	0.359373
3984	0.0579527	0.0513692	0.0356912	0.0735981	0.0640994	0.0371665	3984	0.0483377	0.058288	0.0188983	0.0114362	0.0156454	0.0127302	0.0014753	0.0099503	0.0074829						3984	0.348338	0.358288
3982	0.0589237	0.0523194	0.0376953	0.0682341	0.0636494	0.0397658	3982	0.0496461	0.0572164	0.0152856	0.0108637	0.0093104	0.01133	0.0020705	0.0075703	0.00486883						3982	0.349646	0.357216
3980	0.0571572	0.0514411	0.0326279	0.0666689	0.0602277	0.0409236	3980	0.0470754	0.0559401	0.0133975	0.0128342	0.0095117	0.0087866	0.0082957	0.00886467	0.000611747						3980	0.347075	0.35594
3978	0.0553059	0.0524537	0.0303062	0.0683186	0.0557198	0.0375116	3978	0.0460219	0.05385	0.0154884	0.0136847	0.0130127	0.0032661	0.0072054	0.00782807	0.00490304						3978	0.346022	0.35385
3976	0.0529259	0.0497005	0.0339352	0.059396	0.0486037	0.0326145	3976	0.0455205	0.0468714	0.0134745	0.010162	0.0064701	-0.0010968	-0.0013207	0.00135087	0.0044348						3976	0.345521	0.346871	Peak height										Mean	SD
3974	0.0530092	0.0517777	0.0319936	0.0566037	0.0474032	0.0301413	3974	0.0455935	0.0447161	0.0134343	0.0117939	0.0035945	-0.0043745	-0.0018523	-0.000877433	0.00407296						3974	0.345593	0.344716
3972	0.0473732	0.0573195	0.036582	0.0637558	0.0534832	0.039407	3972	0.0470916	0.0522153	0.0122238	0.0103716	0.0163826	-0.0038363	0.002825	0.00512377	0.0103036						3972	0.347092	0.352215	1320-1336	0.061129	0.061887	0.063557	0.011324	0.011027	0.011251				0.062191	0.00124222
3970	0.0480273	0.0546494	0.0371296	0.0636135	0.061672	0.0537993	3970	0.0466021	0.0596949	0.00519723	0.00884643	0.0155862	0.0070226	0.0166697	0.0130928	0.00528482						3970	0.346602	0.359695	1636-1650	0.0505267	0.0549623	0.0454086	0.0137629	0.0117105	0.0108071				0.0502992	0.00478091
3968	0.0514166	0.0511932	0.0313344	0.066977	0.0662393	0.0507003	3968	0.0446481	0.0613055	0.00919181	0.0115305	0.0155604	0.0150461	0.0193659	0.0166575	0.00235963						3968	0.344648	0.361306	1320-1350	0.065005	0.065999	0.068096	0.007749	0.007333	0.008325				0.0663667	0.00157796
3966	0.0534722	0.0502695	0.0314063	0.0697019	0.0663469	0.0418739	3966	0.0450493	0.0593076	0.0151909	0.0119232	0.0162297	0.0160774	0.0104676	0.0142582	0.00328367						3966	0.345049	0.359308
3964	0.0590102	0.0520061	0.0368171	0.0666578	0.0656217	0.0468404	3964	0.0492778	0.0597066	0.0111545	0.0113453	0.0076476	0.0136156	0.0100233	0.0104288	0.0030046						3964	0.349278	0.359707	Conversion										Mean	SD
3962	0.0596722	0.0506557	0.0356488	0.0697232	0.0639282	0.0479689	3962	0.0486589	0.0605401	0.011266	0.0121355	0.010051	0.0132725	0.0123201	0.0118812	0.00165499						3962	0.348659	0.36054	1320-1336	81.4752	82.182	82.2978							81.985	0.445259
3960	0.0458685	0.0460263	0.0256339	0.0634077	0.0577697	0.044111	3960	0.0391762	0.0550961	0.00992228	0.0117283	0.0175392	0.0117434	0.0184771	0.0159199	0.00364723						3960	0.339176	0.355096	1636-1650	72.7611	78.6936	76.2003							75.885	2.97876
3958	0.0382419	0.0424863	0.02549	0.0590591	0.0538096	0.0439121	3958	0.0354061	0.0522603	0.00769144	0.0088459	0.0208172	0.0113233	0.0184221	0.0168542	0.00493733						3958	0.335406	0.35226	1320-1350	88.0794	88.8892	87.7746							88.2477	0.576064
3956	0.0442656	0.0441659	0.0355427	0.0646667	0.0548852	0.0464093	3956	0.0413247	0.0553204	0.00913648	0.00500764	0.0204011	0.0107193	0.0108666	0.0139957	0.00554776						3956	0.341325	0.35532
3954	0.0488286	0.0478807	0.0382612	0.0662646	0.05243	0.0488987	3954	0.0449902	0.0558644	0.00917824	0.0058467	0.017436	0.0045493	0.0106375	0.0108743	0.00644661						3954	0.34499	0.355864
3952	0.043694	0.049385	0.0350685	0.0630878	0.0500666	0.0502935	3952	0.0427158	0.0544826	0.00745316	0.0072082	0.0193938	0.0006816	0.015225	0.0117668	0.00982375						3952	0.342716	0.354483
3950	0.0420912	0.0496267	0.035649	0.0616142	0.0491476	0.0506993	3950	0.0424556	0.0538204	0.0067941	0.00699597	0.019523	-0.0004791	0.0150503	0.0113647	0.010498						3950	0.342456	0.35382
3948	0.0387074	0.051887	0.0369053	0.0671037	0.0496561	0.0475585	3948	0.0424999	0.0547728	0.0107303	0.00817925	0.0283963	-0.0022309	0.0106532	0.0122729	0.0153777						3948	0.3425	0.354773
3946	0.041177	0.0501691	0.0388355	0.0743245	0.0578758	0.0444835	3946	0.0433939	0.0588946	0.0149466	0.00598318	0.0331475	0.0077067	0.005648	0.0155007	0.0153172						3946	0.343394	0.358895
3944	0.0536933	0.0444752	0.0420794	0.0775981	0.0643785	0.0469883	3944	0.0467493	0.0629883	0.0153522	0.00613183	0.0239048	0.0199033	0.0049089	0.016239	0.0100141						3944	0.346749	0.362988
3942	0.0638394	0.0496426	0.0356269	0.0723003	0.0607164	0.0498035	3942	0.049703	0.0609401	0.0112501	0.0141063	0.0084609	0.0110738	0.0141766	0.0112371	0.00286135						3942	0.349703	0.36094
3940	0.0663643	0.0567833	0.0286864	0.0652287	0.0605364	0.0522302	3940	0.0506113	0.0593318	0.00658245	0.0195825	-0.0011356	0.0037531	0.0235438	0.00872043	0.0130681						3940	0.350611	0.359332
3938	0.0567921	0.049858	0.0245773	0.0623609	0.0583876	0.0473693	3938	0.0437425	0.0560393	0.00776679	0.0169558	0.0055688	0.0085296	0.022792	0.0122968	0.00920888						3938	0.343742	0.356039
3936	0.0517587	0.0465114	0.0228888	0.061516	0.0543078	0.0415281	3936	0.0403863	0.0524506	0.0101225	0.0153787	0.0097573	0.0077964	0.0186393	0.0120643	0.00577788						3936	0.340386	0.352451
3934	0.0507144	0.0465337	0.0265808	0.0647409	0.0559684	0.0479302	3934	0.0412763	0.0562132	0.00840802	0.0128972	0.0140265	0.0094347	0.0213494	0.0149369	0.00600929						3934	0.341276	0.356213
3932	0.0537203	0.0445456	0.0327523	0.0651375	0.0596909	0.0546472	3932	0.0436727	0.0598252	0.00524644	0.0105112	0.0114172	0.0151453	0.0218949	0.0161525	0.00531096						3932	0.343673	0.359825
3930	0.0641079	0.0485839	0.0428333	0.0674854	0.0602683	0.0548348	3930	0.0518417	0.0608628	0.00634622	0.0110051	0.0033775	0.0116844	0.0120015	0.00902113	0.0048901						3930	0.351842	0.360863
3928	0.0569314	0.0498341	0.0455922	0.0620899	0.0560703	0.0478905	3928	0.0507859	0.0553502	0.00712703	0.00572921	0.0051585	0.0062362	0.0022983	0.00456433	0.00203508						3928	0.350786	0.35535
3926	0.0477657	0.0518779	0.0345021	0.0563851	0.0516108	0.042187	3926	0.0447152	0.050061	0.00722482	0.00908067	0.0086194	-0.0002671	0.0076849	0.00534573	0.00488326						3926	0.344715	0.350061
3924	0.0548234	0.0598552	0.0344456	0.0592185	0.0581178	0.0506308	3924	0.0497081	0.055989	0.00467289	0.013455	0.0043951	-0.0017374	0.0161852	0.00628097	0.00910891						3924	0.349708	0.355989
3922	0.063754	0.0609223	0.0411856	0.065521	0.0659253	0.057289	3922	0.0552873	0.0629118	0.00487365	0.0122942	0.001767	0.005003	0.0161034	0.00762447	0.00751912						3922	0.355287	0.362912
3920	0.0634918	0.0503069	0.0316346	0.0649977	0.0651746	0.047751	3920	0.0484778	0.0593078	0.0100088	0.0160072	0.0015059	0.0148677	0.0161164	0.01083	0.00809901						3920	0.348478	0.359308
3918	0.0533449	0.0434632	0.0249394	0.060564	0.0574327	0.0423708	3918	0.0405825	0.0534558	0.00972675	0.0144202	0.0072191	0.0139695	0.0174314	0.0128733	0.00519365						3918	0.340583	0.353456
3916	0.0476514	0.0482568	0.0296529	0.0619578	0.0545945	0.0506525	3916	0.0418537	0.0557349	0.00573828	0.0105705	0.0143064	0.0063377	0.0209996	0.0138812	0.00734019						3916	0.341854	0.355735
3914	0.0534779	0.0514587	0.0410017	0.0620514	0.0581923	0.0518481	3914	0.0486461	0.0573639	0.00515184	0.00669679	0.0085735	0.0067336	0.0108464	0.00871783	0.0020602						3914	0.348646	0.357364
3912	0.0524368	0.0456203	0.0488728	0.0542118	0.0582762	0.0463843	3912	0.0489766	0.0529574	0.00604437	0.00340944	0.001775	0.0126559	-0.0024885	0.0039808	0.00780944						3912	0.348977	0.352957
3910	0.0467458	0.0411199	0.0425542	0.0534023	0.060277	0.0424161	3910	0.0434733	0.0520318	0.00900898	0.0029234	0.0066565	0.0191571	-0.0001381	0.0085585	0.00978721						3910	0.343473	0.352032
3908	0.0454027	0.0412004	0.0379269	0.054454	0.0601436	0.0368653	3908	0.04151	0.0504876	0.0121354	0.0037475	0.0090513	0.0189432	-0.0010616	0.00897763	0.0100026						3908	0.34151	0.350488
3906	0.0490985	0.0468772	0.0396289	0.0562889	0.0568808	0.0322713	3906	0.0452015	0.0484803	0.0140406	0.00495219	0.0071904	0.0100036	-0.0073576	0.0032788	0.00931817						3906	0.345202	0.34848
3904	0.050847	0.0552506	0.029653	0.0589132	0.0541254	0.0345466	3904	0.0452502	0.0491951	0.0129098	0.0136858	0.0080662	-0.0011252	0.0048936	0.00394487	0.00466857						3904	0.34525	0.349195
3902	0.0547725	0.0591654	0.0199032	0.0615999	0.0536989	0.0433042	3902	0.0446137	0.0528677	0.00917613	0.0215123	0.0068274	-0.0054665	0.023401	0.00825397	0.0144865						3902	0.344614	0.352868
3900	0.0672913	0.0623143	0.0227282	0.0736057	0.0538737	0.0542221	3900	0.0507779	0.0605672	0.011293	0.0244189	0.0063144	-0.0084406	0.0314939	0.00978923	0.0201927						3900	0.350778	0.360567
3898	0.0728113	0.0559597	0.0235093	0.0726663	0.0588571	0.0585238	3898	0.0507601	0.0633491	0.00807068	0.0250589	-0.000145	0.0028974	0.0350145	0.012589	0.0194806						3898	0.35076	0.363349
3896	0.0634075	0.0475968	0.0296093	0.0650699	0.055563	0.0502543	3896	0.0468712	0.0569624	0.00750628	0.0169108	0.0016624	0.0079662	0.020645	0.0100912	0.00966807						3896	0.346871	0.356962
3894	0.0531686	0.0474338	0.037477	0.0620818	0.0561739	0.0415532	3894	0.0460265	0.0532696	0.010568	0.0079399	0.0089132	0.0087401	0.0040762	0.00724317	0.00274404						3894	0.346026	0.35327
3892	0.0544754	0.0478423	0.0468759	0.0626914	0.0572081	0.0415985	3892	0.0497312	0.0538327	0.0109441	0.00413691	0.008216	0.0093658	-0.0052774	0.00410147	0.00814266						3892	0.349731	0.353833
3890	0.056125	0.044523	0.060661	0.0592634	0.0580648	0.0421439	3890	0.0537697	0.0531574	0.00955675	0.00832283	0.0031384	0.0135418	-0.0185171	-0.0006123	0.0163552						3890	0.35377	0.353157
3888	0.0533548	0.0406416	0.0554294	0.06083	0.0659098	0.0414225	3888	0.0498086	0.0560541	0.0129234	0.00800634	0.0074752	0.0252682	-0.0140069	0.0062455	0.0196664						3888	0.349809	0.356054
3886	0.0541114	0.0451539	0.039285	0.0722195	0.0723712	0.0475839	3886	0.0461834	0.0640582	0.0142674	0.00746662	0.0181081	0.0272173	0.0082989	0.0178748	0.00946136						3886	0.346183	0.364058
3884	0.0604516	0.0469778	0.042861	0.075409	0.0783554	0.0577817	3884	0.0500968	0.0705154	0.0111256	0.00920073	0.0149574	0.0313776	0.0149207	0.0204186	0.00949082						3884	0.350097	0.370515
3882	0.063512	0.0478043	0.0501669	0.0666633	0.0804235	0.0590985	3882	0.0538277	0.0687284	0.0108115	0.00846961	0.0031513	0.0326192	0.0089316	0.0149007	0.0156145						3882	0.353828	0.368728
3880	0.0637777	0.0584901	0.0648483	0.0622954	0.0729399	0.0517026	3880	0.062372	0.0623126	0.0106187	0.0034042	-0.0014823	0.0144498	-0.0131457	-5.94e-05	0.0138527						3880	0.362372	0.362313
3878	0.0568465	0.0570308	0.064823	0.0619463	0.0628538	0.0430027	3878	0.0595668	0.0559343	0.0112083	0.00455296	0.0050998	0.005823	-0.0218203	-0.0036325	0.0157552						3878	0.359567	0.355934
3876	0.0483255	0.0502785	0.0423081	0.0584876	0.0619762	0.0398255	3876	0.0469707	0.0534298	0.0119101	0.00415433	0.0101621	0.0116977	-0.0024826	0.00645907	0.00778168						3876	0.346971	0.35343
3874	0.0472501	0.0560199	0.0195036	0.0567287	0.0666814	0.0470771	3874	0.0409245	0.0568291	0.00980254	0.0190623	0.0094786	0.0106615	0.0275735	0.0159045	0.0101229						3874	0.340925	0.356829
3872	0.0500054	0.0617943	-0.0159167	0.0592372	0.0722694	0.0538931	3872	0.031961	0.0617999	0.00945239	0.0418802	0.0092318	0.0104751	0.0698098	0.0298389	0.0346214						3872	0.331961	0.3618
3870	0.0543519	0.0575438	-0.0388783	0.0573867	0.0763769	0.0555893	3870	0.0243391	0.0631176	0.011518	0.0547712	0.0030348	0.0188331	0.0944676	0.0387785	0.0488708						3870	0.324339	0.363118
3868	0.0540737	0.0518365	-0.008954	0.0554903	0.0688098	0.0573659	3868	0.0323187	0.0605553	0.00720983	0.0357607	0.0014166	0.0169733	0.0663199	0.0282366	0.0338859						3868	0.332319	0.360555
3866	0.0492881	0.0490766	0.0257928	0.054281	0.0611923	0.0547262	3866	0.0413858	0.0567332	0.00386813	0.0135044	0.0049929	0.0121157	0.0289334	0.0153473	0.0122931						3866	0.341386	0.356733
3864	0.0508442	0.0478059	0.0590241	0.059395	0.0605209	0.0532815	3864	0.0525581	0.0577325	0.00389554	0.00580216	0.0085508	0.012715	-0.0057426	0.0051744	0.00968095						3864	0.352558	0.357732
3862	0.0521228	0.0450806	0.0814105	0.0637299	0.0603292	0.0506402	3862	0.059538	0.0582331	0.00679193	0.0192667	0.0116071	0.0152486	-0.0307703	-0.00130487	0.0255827						3862	0.359538	0.358233
3860	0.0507351	0.0429755	0.0681253	0.0613759	0.0605223	0.0468806	3860	0.0539453	0.0562596	0.00813366	0.0128786	0.0106408	0.0175468	-0.0212447	0.0023143	0.0206928						3860	0.353945	0.35626
3858	0.0504278	0.0429738	0.047048	0.0610868	0.0606887	0.044732	3858	0.0468165	0.0555025	0.00932965	0.00373239	0.010659	0.0177149	-0.002316	0.00868597	0.0101602						3858	0.346817	0.355502
3856	0.0460529	0.042918	0.0332484	0.0587027	0.0526721	0.0414737	3856	0.0407398	0.0509495	0.00874272	0.00667438	0.0126498	0.0097541	0.0082253	0.0102097	0.00224717						3856	0.34074	0.350949
3854	0.0408639	0.0350693	0.00700734	0.0526438	0.0408606	0.0276155	3854	0.0276468	0.0403733	0.0125213	0.0181076	0.0117799	0.0057913	0.0206082	0.0127265	0.00745364						3854	0.327647	0.340373
3852	0.0487966	0.038582	0.00779684	0.0629067	0.0541312	0.0250673	3852	0.0317251	0.0473684	0.0198055	0.0213426	0.0141101	0.0155492	0.0172705	0.0156433	0.00158228						3852	0.331725	0.347368
3850	0.0542122	0.0508017	0.0327082	0.0624609	0.0688669	0.0447246	3850	0.0459074	0.0586841	0.0125064	0.0115573	0.0082487	0.0180652	0.0120164	0.0127768	0.00495223						3850	0.345907	0.358684
3848	0.0521821	0.050121	0.0235711	0.0627508	0.0617104	0.0478579	3848	0.0419581	0.0574397	0.00831437	0.0159569	0.0105687	0.0115894	0.0242868	0.0154816	0.00764256						3848	0.341958	0.35744
3846	0.0497273	0.0466699	0.0210228	0.0653309	0.0528978	0.0446221	3846	0.03914	0.0542836	0.0104237	0.0157643	0.0156036	0.0062279	0.0235993	0.0151436	0.00869483						3846	0.33914	0.354284
3844	0.0505584	0.0447939	0.00837672	0.0641136	0.0531074	0.0423974	3844	0.0345763	0.0532061	0.0108584	0.0228719	0.0135552	0.0083135	0.0340207	0.0186298	0.0135841						3844	0.334576	0.353206
3842	0.0547488	0.0475347	0.00126051	0.0612974	0.0542417	0.0457609	3842	0.0345147	0.0537667	0.00777914	0.029024	0.0065486	0.006707	0.0445004	0.019252	0.0218659						3842	0.334515	0.353767
3840	0.0582447	0.0482968	0.00995476	0.0598353	0.0563378	0.0504495	3840	0.0388321	0.0555409	0.00474338	0.0254983	0.0015906	0.008041	0.0404947	0.0167088	0.0208502						3840	0.338832	0.355541
3838	0.0575508	0.0501582	0.0227292	0.0590416	0.0659274	0.0544101	3838	0.0434794	0.059793	0.0057953	0.0183464	0.0014908	0.0157692	0.0316809	0.0163136	0.0151024						3838	0.343479	0.359793
3836	0.0599573	0.0530991	0.0427855	0.0629175	0.0711525	0.0561156	3836	0.0519473	0.0633952	0.00752982	0.00864365	0.0029602	0.0180534	0.0133301	0.0114479	0.00772063						3836	0.351947	0.363395
3834	0.0563358	0.0499632	0.0375322	0.0639638	0.0672195	0.052046	3834	0.0479437	0.0610764	0.00798821	0.00956308	0.007628	0.0172563	0.0145138	0.0131327	0.00496051						3834	0.347944	0.361076
3832	0.0487657	0.0480044	0.0251083	0.0577793	0.0600993	0.0449099	3832	0.0406261	0.0542628	0.00818252	0.0134442	0.0090136	0.0120949	0.0198016	0.0136367	0.00555681						3832	0.340626	0.354263
3830	0.0469918	0.0475966	0.0247501	0.0562494	0.0542667	0.0417998	3830	0.0397795	0.050772	0.00783311	0.0130194	0.0092576	0.0066701	0.0170497	0.0109925	0.0054029						3830	0.33978	0.350772
3828	0.0482309	0.0476337	0.0263723	0.0574807	0.0547552	0.0403816	3828	0.0407456	0.0508725	0.00918702	0.0124513	0.0092498	0.0071215	0.0140093	0.0101269	0.00352667						3828	0.340746	0.350872
3826	0.0473841	0.0453184	0.030363	0.0566567	0.0566229	0.0427384	3826	0.0410218	0.052006	0.00802599	0.00928842	0.0092726	0.0113045	0.0123754	0.0109842	0.00157601						3826	0.341022	0.352006
3824	0.0452285	0.0463377	0.0384489	0.0560189	0.058634	0.0464255	3824	0.0433384	0.0536928	0.00642806	0.00427057	0.0107904	0.0122963	0.0079766	0.0103544	0.0021926						3824	0.343338	0.353693
3822	0.0496493	0.0478102	0.0505387	0.0541345	0.0616769	0.0451189	3822	0.0493327	0.0536434	0.00828992	0.00139152	0.0044852	0.0138667	-0.0054198	0.0043107	0.00964443						3822	0.349333	0.353643
3820	0.0616681	0.0490009	0.0476516	0.0564832	0.0670407	0.0488479	3820	0.0527735	0.0574573	0.00913543	0.00773241	-0.0051849	0.0180398	0.0011963	0.00468373	0.0119987						3820	0.352774	0.357457
3818	0.0605606	0.0534438	0.0450466	0.0620907	0.0627213	0.0499168	3818	0.053017	0.0582429	0.00721753	0.0077658	0.0015301	0.0092775	0.0048702	0.00522593	0.00388593						3818	0.353017	0.358243
3816	0.0577713	0.0590898	0.032314	0.0678335	0.0558775	0.0489113	3816	0.049725	0.0575408	0.00957012	0.0150928	0.0100622	-0.0032123	0.0165973	0.00781573	0.0100941						3816	0.349725	0.357541
3814	0.0556852	0.0563777	0.0293464	0.0636013	0.0577311	0.0464996	3814	0.0471364	0.055944	0.00868978	0.0154105	0.0079161	0.0013534	0.0171532	0.00880757	0.00793753						3814	0.347136	0.355944
3812	0.05174	0.0501692	0.0326706	0.0547683	0.059303	0.0423259	3812	0.0448599	0.0521324	0.00879013	0.0105854	0.0030283	0.0091338	0.0096553	0.00727247	0.00368479						3812	0.34486	0.352132
3810	0.0509891	0.0459972	0.0216218	0.0519852	0.0590211	0.0387708	3810	0.039536	0.0499257	0.010281	0.0157137	0.0009961	0.0130239	0.017149	0.0103897	0.00839246						3810	0.339536	0.349926
3808	0.0531487	0.0455511	0.0189556	0.05239	0.05866	0.0339463	3808	0.0392185	0.0483321	0.0128469	0.0179546	-0.0007587	0.0131089	0.0149907	0.00911363	0.00860131						3808	0.339218	0.348332
3806	0.0538023	0.0478099	0.0162191	0.0551976	0.0570853	0.0369887	3806	0.0392771	0.0497572	0.0110981	0.0201923	0.0013953	0.0092754	0.0207696	0.0104801	0.00974317						3806	0.339277	0.349757
3804	0.0517659	0.0520412	0.0143388	0.0585667	0.0574269	0.0407795	3804	0.039382	0.0522577	0.00995674	0.0216885	0.0068008	0.0053857	0.0264407	0.0128757	0.0117689						3804	0.339382	0.352258
3802	0.0498429	0.0537445	0.0266191	0.0568745	0.0580421	0.0366759	3802	0.0434022	0.0505308	0.0120129	0.0146649	0.0070316	0.0042976	0.0100568	0.00712867	0.00288083						3802	0.343402	0.350531
3800	0.0491946	0.0456661	0.0369701	0.0570392	0.0553707	0.0419911	3800	0.0439436	0.051467	0.00824867	0.00629165	0.0078446	0.0097046	0.005021	0.0075234	0.00235826						3800	0.343944	0.351467
3798	0.0500348	0.0515715	0.0493061	0.0609739	0.056622	0.0499842	3798	0.0503041	0.05586	0.00553433	0.00115647	0.0109391	0.0050505	0.0006781	0.0055559	0.00514914						3798	0.350304	0.35586
3796	0.055347	0.0583553	0.0493996	0.0650424	0.0612755	0.0525079	3796	0.0543673	0.0596086	0.00643136	0.00455752	0.0096954	0.0029202	0.0031083	0.0052413	0.00385851						3796	0.354367	0.359609
3794	0.0579402	0.0516898	0.0367999	0.0611763	0.0606902	0.0478498	3794	0.04881	0.0565721	0.00755764	0.0108604	0.0032361	0.0090004	0.0110499	0.00776213	0.0040514						3794	0.34881	0.356572
3792	0.0548896	0.0459649	0.0305509	0.0571202	0.0575893	0.0427925	3792	0.0438018	0.0525007	0.00841079	0.0123127	0.0022306	0.0116244	0.0122416	0.00869887	0.00561018						3792	0.343802	0.352501
3790	0.0509151	0.0437475	0.0276565	0.0574734	0.0577524	0.0421163	3790	0.040773	0.0524474	0.00894805	0.0119112	0.0065583	0.0140049	0.0144598	0.0116743	0.00443645						3790	0.340773	0.352447
3788	0.0490228	0.0442464	0.0294761	0.057965	0.0579839	0.0412527	3788	0.0409151	0.0524005	0.00965431	0.0101903	0.0089422	0.0137375	0.0117766	0.0114854	0.00241087						3788	0.340915	0.352401
3786	0.0482653	0.045912	0.0338567	0.0556112	0.0578247	0.0417909	3786	0.042678	0.0517423	0.00868891	0.00772955	0.0073459	0.0119127	0.0079342	0.00906427	0.00248429						3786	0.342678	0.351742
3784	0.0476176	0.045635	0.0408944	0.056079	0.0583135	0.0437678	3784	0.0447157	0.0527201	0.00783301	0.0034546	0.0084614	0.0126785	0.0028734	0.00800443	0.0049185						3784	0.344716	0.35272
3782	0.0461769	0.0449028	0.0332897	0.0583961	0.0562135	0.0421408	3782	0.0414565	0.0522501	0.00882269	0.00710126	0.0122192	0.0113107	0.0088511	0.0107937	0.00174256						3782	0.341456	0.35225
3780	0.0473459	0.0415904	0.0325647	0.0566962	0.054087	0.041272	3780	0.0405003	0.0506851	0.00825569	0.00745065	0.0093503	0.0124966	0.0087073	0.0101847	0.00202778						3780	0.3405	0.350685
3778	0.0491458	0.0431603	0.0345118	0.0567723	0.0563824	0.0455933	3778	0.0422726	0.052916	0.00634464	0.00735727	0.0076265	0.0132221	0.0110815	0.0106434	0.00282341						3778	0.342273	0.352916
3776	0.0467541	0.0448704	0.024103	0.0579833	0.0558199	0.0441134	3776	0.0385758	0.0526389	0.00746209	0.0125692	0.0112292	0.0109495	0.0200104	0.014063	0.00515247						3776	0.338576	0.352639
3774	0.0455099	0.0425252	0.0268687	0.0558414	0.051952	0.0384645	3774	0.0383013	0.0487526	0.00911955	0.0100127	0.0103315	0.0094268	0.0115958	0.0104514	0.00108946						3774	0.338301	0.348753
3772	0.0450625	0.04202	0.0163829	0.0558235	0.0490756	0.0366094	3772	0.0344885	0.0471695	0.00974784	0.0157535	0.010761	0.0070556	0.0202265	0.012681	0.00679213						3772	0.334488	0.347169
3770	0.0464046	0.0430778	0.00878659	0.0577932	0.0485922	0.041379	3770	0.0327563	0.0492548	0.00822714	0.0208249	0.0113886	0.0055144	0.0325924	0.0164985	0.0142439						3770	0.332756	0.349255
3768	0.04793	0.0457423	0.0114316	0.0559051	0.0526629	0.0452443	3768	0.0350346	0.0512708	0.00546504	0.0204701	0.0079751	0.0069206	0.0338127	0.0162361	0.0152309						3768	0.335035	0.351271
3766	0.0479997	0.0450218	0.00822654	0.0526719	0.0561265	0.0434561	3766	0.0337493	0.0507515	0.00654986	0.0221535	0.0046722	0.0111047	0.0352296	0.0170022	0.0161097						3766	0.333749	0.350751
3764	0.0515575	0.0453646	0.0220193	0.0528492	0.0565734	0.0433953	3764	0.0396471	0.0509393	0.00679348	0.015577	0.0012917	0.0112088	0.021376	0.0112922	0.0100424						3764	0.339647	0.350939
3762	0.0543452	0.0466321	0.0257955	0.0519494	0.0545753	0.0436794	3762	0.0422576	0.050068	0.00568637	0.014769	-0.0023958	0.0079432	0.0178839	0.00781043	0.0101405						3762	0.342258	0.350068
3760	0.0522997	0.0454813	0.0250024	0.0482354	0.0535928	0.0432894	3760	0.0409278	0.0483725	0.00515307	0.0142069	-0.0040643	0.0081115	0.018287	0.00744473	0.0111906						3760	0.340928	0.348373
3758	0.0490987	0.0444281	0.03505	0.0485391	0.0532359	0.0459432	3758	0.0428589	0.0492394	0.00369644	0.00715459	-0.0005596	0.0088078	0.0108932	0.00638047	0.00610005						3758	0.342859	0.349239
3756	0.0441105	0.0431977	0.0287576	0.0506771	0.0563352	0.0443912	3756	0.0386886	0.0504678	0.00597475	0.0086126	0.0065666	0.0131375	0.0156336	0.0117792	0.00468362						3756	0.338689	0.350468
3754	0.0376523	0.0398697	0.0225802	0.0517828	0.0595848	0.042577	3754	0.0333674	0.0513149	0.00851355	0.00940755	0.0141305	0.0197151	0.0199968	0.0179475	0.00330859						3754	0.333367	0.351315
3752	0.0350599	0.0353377	0.0235788	0.051956	0.0590509	0.0459776	3752	0.0313255	0.0523282	0.00654459	0.00671025	0.0168961	0.0237132	0.0223988	0.0210027	0.00361663						3752	0.331325	0.352328
3750	0.0388952	0.0359459	0.043803	0.0487718	0.0554953	0.0499564	3750	0.039548	0.0514078	0.00358906	0.00396902	0.0098766	0.0195494	0.0061534	0.0118598	0.0069147						3750	0.339548	0.351408
3748	0.0428599	0.0476426	0.0505223	0.0508061	0.0532347	0.0569145	3748	0.0470083	0.0536518	0.00307548	0.00387038	0.0079462	0.0055921	0.0063922	0.0066435	0.001197						3748	0.347008	0.353652
3746	0.0429572	0.0504002	0.0611032	0.0525881	0.0504251	0.0576661	3746	0.0514869	0.0535598	0.003717	0.00912168	0.0096309	2.49e-05	-0.0034371	0.0020729	0.00677044						3746	0.351487	0.35356
3744	0.0474204	0.0559596	0.0356689	0.0528129	0.0510307	0.0536975	3744	0.0463496	0.0525137	0.00135834	0.0101876	0.0053925	-0.0049289	0.0180286	0.00616407	0.0114982						3744	0.34635	0.352514
3742	0.0467855	0.0586819	-0.00281522	0.0551828	0.0611105	0.0524067	3742	0.0342174	0.0562333	0.00444598	0.0326181	0.0083973	0.0024286	0.0552219	0.0220159	0.0289117						3742	0.334217	0.356233
3740	0.0435596	0.0504657	-0.00976368	0.0542725	0.0643044	0.0472209	3740	0.0280872	0.0552659	0.00858497	0.0329612	0.0107129	0.0138387	0.0569846	0.0271787	0.0258599						3740	0.328087	0.355266
3738	0.0411331	0.0447122	-0.0380495	0.052865	0.0650792	0.0418265	3738	0.0159319	0.0532569	0.0116313	0.0467835	0.0117319	0.020367	0.079876	0.037325	0.0371023						3738	0.315932	0.353257
3736	0.0369271	0.0492085	-0.0368829	0.0518287	0.0659635	0.0435415	3736	0.0164176	0.0537779	0.0113374	0.0465662	0.0149016	0.016755	0.0804244	0.0373603	0.0373061						3736	0.316418	0.353778
3734	0.0378226	0.0553774	0.0174188	0.0527496	0.0618968	0.0505643	3734	0.0368729	0.0550702	0.0060121	0.0189971	0.014927	0.0065194	0.0331455	0.0181973	0.013611						3734	0.336873	0.35507
3732	0.044812	0.0495392	0.0563893	0.0541279	0.0582566	0.0472865	3732	0.0502468	0.0532237	0.00554067	0.005821	0.0093159	0.0087174	-0.0091028	0.00297683	0.0104655						3732	0.350247	0.353224
3730	0.0479833	0.0452535	0.0827201	0.0522954	0.0564371	0.0435013	3730	0.0586523	0.0507446	0.00660587	0.020888	0.0043121	0.0111836	-0.0392188	-0.0079077	0.027333						3730	0.358652	0.350745
3728	0.0447029	0.0425537	0.064752	0.0510749	0.0557046	0.0423706	3728	0.0506695	0.0497167	0.00676996	0.012243	0.006372	0.0131509	-0.0223814	-0.000952833	0.0188647						3728	0.35067	0.349717
3726	0.0420043	0.0417573	0.0467954	0.0515988	0.0583492	0.042873	3726	0.043519	0.0509403	0.00775908	0.00284013	0.0095945	0.0165919	-0.0039224	0.00742133	0.0104284						3726	0.343519	0.35094
3724	0.0440535	0.0440543	0.0329314	0.0536384	0.0606617	0.0479984	3724	0.0403464	0.0540995	0.00634423	0.00642158	0.0095849	0.0166074	0.015067	0.0137531	0.00369102						3724	0.340346	0.3541
3722	0.0457243	0.0465237	0.0211418	0.0527352	0.060752	0.0503477	3722	0.0377966	0.0546116	0.00545006	0.014429	0.0070109	0.0142283	0.0292059	0.016815	0.0113213						3722	0.337797	0.354612
3720	0.0455709	0.0482304	0.0283395	0.0515258	0.0574996	0.046165	3720	0.0407136	0.0517301	0.00567006	0.0107985	0.0059549	0.0092692	0.0178255	0.0110165	0.00612517						3720	0.340714	0.35173
3718	0.045593	0.0460814	0.0333632	0.0490922	0.0531431	0.0420946	3718	0.0416792	0.04811	0.00558936	0.00720601	0.0034992	0.0070617	0.0087314	0.00643077	0.00267255						3718	0.341679	0.34811
3716	0.0458093	0.0423564	0.0297295	0.047423	0.0487376	0.0405625	3716	0.0392984	0.0455744	0.00438989	0.00846484	0.0016137	0.0063812	0.010833	0.00627597	0.00461055						3716	0.339298	0.345574
3714	0.0462188	0.0420356	0.0252244	0.0487929	0.0476317	0.0410151	3714	0.0378263	0.0458132	0.00419567	0.0111122	0.0025741	0.0055961	0.0157907	0.00798697	0.00692509						3714	0.337826	0.345813
3712	0.0485456	0.0472493	0.0249867	0.0487097	0.0480362	0.0422203	3712	0.0402605	0.0463221	0.00356816	0.0132434	0.0001641	0.0007869	0.0172336	0.00606153	0.0096803						3712	0.340261	0.346322
3710	0.0476545	0.0505567	0.0189792	0.0501862	0.0513371	0.0434802	3710	0.0390635	0.0483345	0.00424315	0.0174539	0.0025317	0.0007804	0.024501	0.00927103	0.0132186						3710	0.339063	0.348334
3708	0.0453004	0.0476716	0.0226527	0.0532942	0.0545068	0.0450628	3708	0.0385416	0.0509546	0.00513834	0.0138111	0.0079938	0.0068352	0.0224101	0.012413	0.00867707						3708	0.338542	0.350955
3706	0.0476225	0.0472468	0.0311452	0.0547589	0.0552586	0.0468588	3706	0.0420048	0.0522921	0.004712	0.00940659	0.0071364	0.0080118	0.0157136	0.0102873	0.00471968						3706	0.342005	0.352292
3704	0.0497895	0.0454174	0.0298098	0.0551208	0.0540952	0.0464181	3704	0.0416722	0.051878	0.00475617	0.0105032	0.0053313	0.0086778	0.0166083	0.0102058	0.0057917						3704	0.341672	0.351878
3702	0.0480685	0.0421506	0.0353296	0.0547807	0.0527146	0.0430411	3702	0.0418496	0.0501788	0.00626716	0.00637478	0.0067122	0.010564	0.0077115	0.00832923	0.00199882						3702	0.34185	0.350179
3700	0.0450609	0.0412673	0.0340539	0.0527048	0.0546688	0.041179	3700	0.0401274	0.0495175	0.00728784	0.00559134	0.0076439	0.0134015	0.0071251	0.00939017	0.00348359						3700	0.340127	0.349518
3698	0.0432349	0.0410746	0.0300557	0.0505671	0.0538268	0.0399858	3698	0.0381217	0.0481266	0.00723605	0.00706841	0.0073322	0.0127522	0.0099301	0.0100048	0.00271077						3698	0.338122	0.348127
3696	0.0435345	0.0417572	0.0328892	0.0498846	0.0514624	0.0395519	3696	0.0393936	0.0469663	0.00646934	0.00570267	0.0063501	0.0097052	0.0066627	0.00757267	0.00185343						3696	0.339394	0.346966
3694	0.0440063	0.0424658	0.030219	0.0524315	0.050654	0.0394458	3694	0.038897	0.0475104	0.0070405	0.00755477	0.0084252	0.0081882	0.0092268	0.0086134	0.000544277						3694	0.338897	0.34751
3692	0.0437767	0.0412806	0.030356	0.0535277	0.0490074	0.0381218	3692	0.0384711	0.0468856	0.00791908	0.00713784	0.009751	0.0077268	0.0077658	0.00841453	0.00115758						3692	0.338471	0.346886
3690	0.044711	0.0390378	0.0340925	0.0527979	0.0518104	0.0393152	3690	0.0392804	0.0479745	0.00751541	0.00531341	0.0080869	0.0127726	0.0052227	0.00869407	0.0038114						3690	0.33928	0.347974
3688	0.0461663	0.04109	0.0337475	0.053029	0.0593553	0.0445357	3688	0.0403346	0.0523067	0.00743616	0.00624377	0.0068627	0.0182653	0.0107882	0.0119721	0.00579275						3688	0.340335	0.352307
3686	0.0450389	0.0430405	0.0349883	0.0536458	0.0562597	0.0446902	3686	0.0410226	0.0515319	0.00606752	0.0053205	0.0086069	0.0132192	0.0097019	0.0105093	0.00240983						3686	0.341023	0.351532
3684	0.0441908	0.0416631	0.0326172	0.0558214	0.0524074	0.0410501	3684	0.0394904	0.0497596	0.00773342	0.00608503	0.0116306	0.0107443	0.0084329	0.0102693	0.00165093						3684	0.33949	0.34976
3682	0.0456309	0.0414447	0.0313134	0.0558003	0.0520224	0.0379662	3682	0.039463	0.0485963	0.00939773	0.00736159	0.0101694	0.0105777	0.0066528	0.0091333	0.00215785						3682	0.339463	0.348596
3680	0.0436014	0.0415434	0.0308094	0.0530942	0.0519756	0.0363571	3680	0.0386514	0.0471423	0.00935699	0.00686888	0.0094928	0.0104322	0.0055477	0.0084909	0.0025918						3680	0.338651	0.347142
3678	0.036121	0.0398384	0.0269348	0.0491452	0.0505392	0.035843	3678	0.0342981	0.0451758	0.00811244	0.00664214	0.0130242	0.0107008	0.0089082	0.0108777	0.0020637						3678	0.334298	0.345176
3676	0.034273	0.0411992	0.0198242	0.0461715	0.0529624	0.0381333	3676	0.0317655	0.0457557	0.00742329	0.0109059	0.0118985	0.0117632	0.0183091	0.0139903	0.00374083						3676	0.331765	0.345756
3674	0.0439717	0.0454883	0.0198822	0.0510275	0.0581844	0.0434211	3674	0.0364474	0.0508777	0.00738279	0.0143659	0.0070558	0.0126961	0.0235389	0.0144303	0.00837727						3674	0.336447	0.350878
3672	0.0489372	0.0475754	0.0202711	0.0557966	0.0559155	0.0431475	3672	0.0389279	0.0516199	0.00733753	0.0161716	0.0068594	0.0083401	0.0228764	0.012692	0.008851						3672	0.338928	0.35162
3670	0.0485732	0.0480551	0.0190651	0.0555539	0.0538858	0.0450316	3670	0.0385645	0.0514904	0.00565535	0.0168889	0.0069807	0.0058307	0.0259665	0.012926	0.0113081						3670	0.338564	0.35149
3668	0.0455933	0.0449935	0.0287023	0.0555439	0.0552253	0.04888	3668	0.039763	0.0532164	0.00375881	0.00958357	0.0099506	0.0102318	0.0201777	0.0134534	0.00582514						3668	0.339763	0.353216
3666	0.0445914	0.0444112	0.0310131	0.0546276	0.0547716	0.0457656	3666	0.0400052	0.0517216	0.00515855	0.00778794	0.0100362	0.0103604	0.0147525	0.0117164	0.00263436						3666	0.340005	0.351722
3664	0.0454825	0.0442505	0.03001	0.0547961	0.0527491	0.0423148	3664	0.0399143	0.0499533	0.00669387	0.0085995	0.0093136	0.0084986	0.0123048	0.010039	0.00200411						3664	0.339914	0.349953
3662	0.0451195	0.0435049	0.0298017	0.0551493	0.0522406	0.0406764	3662	0.0394754	0.0493554	0.00765567	0.00841645	0.0100298	0.0087357	0.0108747	0.00988007	0.00107733						3662	0.339475	0.349355
3660	0.0461269	0.043106	0.0303424	0.0545085	0.0543854	0.0396847	3660	0.0398584	0.0495262	0.00852321	0.0083784	0.0083816	0.0112794	0.0093423	0.00966777	0.00147606						3660	0.339858	0.349526
3658	0.0460966	0.0416774	0.0308962	0.0521342	0.054266	0.0380047	3658	0.0395567	0.048135	0.00883758	0.00781895	0.0060376	0.0125886	0.0071085	0.00857823	0.00351411						3658	0.339557	0.348135
3656	0.0449021	0.0425482	0.0309307	0.0536499	0.0545716	0.039985	3656	0.0394603	0.0494022	0.00816852	0.00748005	0.0087478	0.0120234	0.0090543	0.00994183	0.00180919						3656	0.33946	0.349402
3654	0.0468919	0.0438004	0.032954	0.0565826	0.0555423	0.0433431	3654	0.0412154	0.0518227	0.00736192	0.00731969	0.0096907	0.0117419	0.0103891	0.0106072	0.00104285						3654	0.341215	0.351823
3652	0.0483875	0.0435306	0.0295027	0.0552947	0.0554841	0.0417812	3652	0.0404736	0.0508533	0.00785727	0.00980652	0.0069072	0.0119535	0.0122785	0.0103797	0.00301169						3652	0.340474	0.350853
3650	0.0463569	0.0372598	0.0147643	0.0483311	0.0537998	0.0360698	3650	0.0327937	0.0460669	0.00907927	0.0162629	0.0019742	0.01654	0.0213055	0.0132732	0.0100712						3650	0.332794	0.346067
3648	0.0417039	0.0401469	0.0203212	0.0509536	0.0546701	0.0427434	3648	0.0340573	0.0494557	0.00610281	0.0119213	0.0092497	0.0145232	0.0224222	0.0153984	0.00662972						3648	0.334057	0.349456
3646	0.0435372	0.0456715	0.0312427	0.0546739	0.0584689	0.0478914	3646	0.0401505	0.0536781	0.0053586	0.00778781	0.0111367	0.0127974	0.0166487	0.0135276	0.00282762						3646	0.34015	0.353678
3644	0.0461816	0.0437544	0.0322768	0.0545134	0.0581135	0.0467829	3644	0.0407376	0.0531366	0.00578941	0.00742709	0.0083318	0.0143591	0.0145061	0.012399	0.00352307						3644	0.340738	0.353137
3642	0.0484077	0.0421311	0.0322954	0.0555663	0.0560463	0.0448595	3642	0.0409447	0.0521574	0.00632469	0.0081214	0.0071586	0.0139152	0.0125641	0.0112126	0.0035753						3642	0.340945	0.352157
3640	0.0497812	0.0420019	0.0326604	0.0561016	0.0558471	0.0418672	3640	0.0414812	0.051272	0.00814576	0.00857227	0.0063204	0.0138452	0.0092068	0.0097908	0.00379624						3640	0.341481	0.351272
3638	0.0486545	0.0427121	0.0304642	0.0561928	0.0562713	0.0410915	3638	0.0406103	0.0511852	0.00874149	0.00927551	0.0075383	0.0135592	0.0106273	0.0105749	0.00301079						3638	0.34061	0.351185
3636	0.0469262	0.0449811	0.0279311	0.0554599	0.0574352	0.0420619	3636	0.0399461	0.0516523	0.00836408	0.0104507	0.0085337	0.0124541	0.0141308	0.0117062	0.00287252						3636	0.339946	0.351652
3634	0.046823	0.0476058	0.0256286	0.0550632	0.0586233	0.0422457	3634	0.0400191	0.0519774	0.00861383	0.0124687	0.0082402	0.0110175	0.0166171	0.0119583	0.00426695						3634	0.340019	0.351977
3632	0.0482587	0.0478521	0.0265214	0.0574048	0.0611081	0.043712	3632	0.0408774	0.054075	0.00916362	0.0124343	0.0091461	0.013256	0.0171906	0.0131976	0.00402257						3632	0.340877	0.354075
3630	0.0467978	0.0471415	0.0295526	0.0562117	0.0624206	0.0428973	3630	0.041164	0.0538432	0.00997483	0.0100572	0.0094139	0.0152791	0.0133447	0.0126792	0.00298869						3630	0.341164	0.353843
3628	0.047596	0.0465529	0.0401681	0.056356	0.0609727	0.0442161	3628	0.0447723	0.0538483	0.0086552	0.00402135	0.00876	0.0144198	0.004048	0.00907593	0.00519311						3628	0.344772	0.353848
3626	0.0532968	0.0466072	0.0463309	0.0607277	0.06011	0.0495301	3626	0.048745	0.0567893	0.0062942	0.00394442	0.0074309	0.0135028	0.0031992	0.0080443	0.00517912						3626	0.348745	0.356789
3624	0.0551883	0.0467956	0.0384068	0.0603739	0.061221	0.0489897	3624	0.0467969	0.0568615	0.00683035	0.00839075	0.0051856	0.0144254	0.0105829	0.0100646	0.00464165						3624	0.346797	0.356862
3622	0.0524331	0.046232	0.0345689	0.0595619	0.0592354	0.0483122	3622	0.0444113	0.0557032	0.00640285	0.0090702	0.0071288	0.0130034	0.0137433	0.0112918	0.00362422						3622	0.344411	0.355703
3620	0.0469898	0.046328	0.0363496	0.0581682	0.0587591	0.0493692	3620	0.0432225	0.0554322	0.00525899	0.00596127	0.0111784	0.0124311	0.0130196	0.0122097	0.000940355						3620	0.343222	0.355432
3618	0.0477629	0.0495496	0.0409125	0.0595916	0.0625922	0.0519516	3618	0.046075	0.0580451	0.00548628	0.00455924	0.0118287	0.0130426	0.0110391	0.0119701	0.00100921						3618	0.346075	0.358045
3616	0.0505507	0.0496044	0.0416792	0.0589889	0.0641484	0.0509	3616	0.0472781	0.0580124	0.00667796	0.00487182	0.0084382	0.014544	0.0092208	0.0107343	0.00332239						3616	0.347278	0.358012
3614	0.0523687	0.047125	0.0384718	0.0578388	0.0652326	0.0483929	3614	0.0459885	0.0571548	0.00844066	0.00701781	0.0054701	0.0181076	0.0099211	0.0111663	0.0064101						3614	0.345988	0.357155
3612	0.0529572	0.0470432	0.0345764	0.0589747	0.064281	0.0461172	3612	0.0448589	0.0564576	0.00933984	0.00938305	0.0060175	0.0172378	0.0115408	0.0115987	0.00561037						3612	0.344859	0.356458
3610	0.0533692	0.0447145	0.0299841	0.0578431	0.0608998	0.0438376	3610	0.0426893	0.0541935	0.00909777	0.0118234	0.0044739	0.0161853	0.0138535	0.0115042	0.00619907						3610	0.342689	0.354193
3608	0.0526446	0.0444664	0.0259645	0.0557243	0.0608242	0.0466938	3608	0.0410252	0.0544141	0.00715573	0.0136689	0.0030797	0.0163578	0.0207293	0.0133889	0.00919172						3608	0.341025	0.354414
3606	0.0522257	0.04634	0.0271056	0.057247	0.0603394	0.0497583	3606	0.0418904	0.0557816	0.00544064	0.0131379	0.0050213	0.0139994	0.0226527	0.0138911	0.0088162						3606	0.34189	0.355782
3604	0.0537915	0.0474342	0.0340466	0.0594509	0.0608962	0.0497621	3604	0.0450908	0.0567031	0.00605434	0.0100789	0.0056594	0.013462	0.0157155	0.0116123	0.00527706						3604	0.345091	0.356703
3602	0.0535987	0.0493451	0.0409154	0.0603854	0.0614195	0.048997	3602	0.0479531	0.056934	0.00689303	0.00645522	0.0067867	0.0120744	0.0080816	0.0089809	0.00275617						3602	0.347953	0.356934
3600	0.051861	0.0503755	0.0452512	0.060292	0.0613342	0.0503941	3600	0.0491626	0.0573401	0.00603794	0.00346782	0.008431	0.0109587	0.0051429	0.00817753	0.00291617						3600	0.349163	0.35734
3598	0.0517755	0.0495612	0.0479483	0.0605072	0.0615751	0.0507024	3598	0.0497617	0.0575949	0.00599291	0.00192146	0.0087317	0.0120139	0.0027541	0.00783323	0.00469483						3598	0.349762	0.357595
3596	0.0514402	0.0497201	0.04365	0.059736	0.0611092	0.0482854	3596	0.0482701	0.0563769	0.00704097	0.00409251	0.0082958	0.0113891	0.0046354	0.00810677	0.00338082						3596	0.34827	0.356377
3594	0.0524159	0.0531154	0.0364856	0.0599303	0.0626603	0.0489551	3594	0.047339	0.0571819	0.0072542	0.0094058	0.0075144	0.0095449	0.0124695	0.00984293	0.00249096						3594	0.347339	0.357182
3592	0.0541876	0.0543568	0.0333454	0.0628652	0.0625358	0.0492039	3592	0.0472966	0.0582016	0.00779401	0.0120824	0.0086776	0.008179	0.0158585	0.010905	0.00429707						3592	0.347297	0.358202
3590	0.054103	0.0503005	0.0302714	0.0636002	0.0619116	0.0478339	3590	0.0448916	0.0577819	0.00865649	0.0128034	0.0094972	0.0116111	0.0175625	0.0128903	0.00418204						3590	0.344892	0.357782
3588	0.0544968	0.0465397	0.0332601	0.0617328	0.0635176	0.0485902	3588	0.0447655	0.0579469	0.0081521	0.0107289	0.007236	0.0169779	0.0153301	0.0131813	0.00521431						3588	0.344766	0.357947
3586	0.0559495	0.0495814	0.0429346	0.0617125	0.0658157	0.054788	3586	0.0494885	0.0607721	0.00557367	0.00650795	0.005763	0.0162343	0.0118534	0.0112836	0.00525886						3586	0.349488	0.360772
3584	0.0560042	0.0517202	0.044381	0.0636466	0.0664115	0.0549292	3584	0.0507018	0.0616624	0.00599279	0.00587814	0.0076424	0.0146913	0.0105482	0.0109606	0.0035425						3584	0.350702	0.361662
[truncated: 1,442 more rows]

## Sheet: Constic
Constic
[truncated: 1,653 more rows]

## Sheet: Kinetics
ACTIVA																									Vertise Flow																							Constic
[truncated: 317 more rows]
[truncated: 12 more columns]
